# Supplementary material for: AlphaFold predicts the most complex protein knot and composite protein knots
Source: Protein Sci. 2022 Jul 13;31(8):e4380. doi: 10.1002/pro.4380 (PMC9278004; doi:10.1002/pro.4380)
Supplement: Supplementary file 1 — Table S1 We provide access to an extensive table of all knotted proteins in AlphaFold's databank, as determined by our algorithm, including all quantitative measures employed in our analysis and filtering [file PRO-31-e4380-s001.xlsx]

## Sheet: README
The analyzed structures have been obtained from https://alphafold.ebi.ac.uk/.
There are 3 tabs for the 3 data sets in the AlphaFold 2 databank: “Model organism proteomes”, “Swiss-Prot” and “Global health proteomes”.
The ID is the identifier in the AlphaFold 2 databank. If available, the name of the protein is given under “Name”.
The protein length, knot start and knot end is given in amino acids. Knot start/end refer to the start/end of the knotted core as discussed in the main text.
“Conf. Total” is the average per-residue confidence as discussed in the main text.
The Shallow column contains a “0” if the knot type of the protein is invariant under removal of at least 5 amino acids from both termini, else it contains a “1”.
For knots up to 7 essential crossings, the knot type is listed in the “Knot type”-tab, else the Alexander polynomial evaluated at -1.1 is given and can be translated using the table below.
(Format xx…yy…, where xx… is the number of essential crossings (in ascending order) and yy… enumerates different knots with the same number of essential crossings.)
Column1	Column2
0	1.00000
31	9.05463
41	25.09099
51	25.45745
52	49.25488
61	81.32760
62	122.40588
63	170.66075
71	50.80627
72	121.60074
73	171.61433
74	226.09223
75	292.72665
76	364.11894
77	444.44654
81	169.70983
82	296.49143
83	290.23769
84	365.51120
85	450.62872
86	534.87839
87	539.96320
88	631.38814
89	636.91163
810	742.35537
811	736.39120
812	846.81481
813	848.93732
814	970.04963
815	1101.04951
816	1246.14840
817	1391.35171
818	2057.11733
819	9.72667
820	81.98629
821	227.18960
91	86.02498
92	226.09223
93	372.53791
94	447.52528
95	531.51207
96	748.34358
97	851.06248
98	970.04963
99	983.76073
910	1103.46957
911	1110.76775
912	1235.85369
913	1385.89445
914	1380.47253
915	1533.80336
916	1553.90394
917	1548.13639
918	1700.46495
919	1694.45857
920	1709.52185
921	1863.89865
922	1879.69550
923	2047.18107
924	2057.11733
925	2229.58011
926	2243.40024
927	2436.85842
928	2639.25059
929	2639.25059
930	2848.74514
931	3067.24656
932	3531.71871
933	3773.43177
934	4822.80901
935	732.44041
936	1394.07199
937	2040.59022
938	3284.37926
939	3051.08326
940	5700.41235
941	2422.45383
942	49.76778
943	174.49975
944	291.48084
945	533.19390
946	81.32760
947	744.34274
948	734.41448
949	633.22107
101	290.23769
102	553.69240
103	627.73025
104	738.37058
105	1130.42166
106	1402.27359
107	1867.04696
108	863.90821
109	1571.32370
1010	2043.88432
1011	1870.19793
1012	2253.80122
1013	2829.29039
1014	3313.76270
1015	1889.21713
1016	2233.02331
1017	1733.88341
1018	3055.11092
1019	2654.28501
1020	1238.41753
1021	2070.39303
1022	2447.69809
1023	3544.76575
1024	3055.11092
1025	4301.19188
1026	3786.91749
1027	5126.79691
1028	2837.05017
1029	4028.92359
1030	4529.33450
1031	3280.20316
1032	4843.12489
1033	4262.94598
1034	1383.18216
1035	2418.86750
1036	2624.25887
1037	2837.05017
1038	3514.37316
1039	3791.40448
1040	5716.98481
1041	5111.10381
1042	6643.90717
1043	5401.07174
1044	6321.86650
1045	8015.32507
1046	997.63102
1047	1736.91998
1048	2469.54867
1049	3557.83685
1050	2864.36402
1051	4563.82897
1052	3544.76575
1053	5384.96402
1054	2253.80122
1055	3759.97010
1056	4301.19188
1057	6339.31832
1058	4258.18806
1059	5700.41235
1060	7313.54331
1061	1115.65395
1062	2087.16151
1063	3284.37926
1064	2673.26687
1065	4038.22455
1066	5733.58132
1067	4005.78102
1068	3280.20316
1069	7661.21168
1070	4553.94089
1071	6006.41665
1072	5422.56987
1073	6975.46628
1074	4005.78102
1075	6643.90717
1076	3309.56795
1077	4038.22455
1078	4827.87246
1079	3814.08425
1080	5142.51407
1081	7319.77836
1082	4080.27545
1083	6999.89471
1084	7686.81169
1085	3347.64675
1086	7338.55620
1087	6667.74847
1088	10320.94805
1089	9918.57978
1090	6023.42779
1091	5465.89063
1092	8048.04748
1093	4568.75464
1094	5174.16399
1095	8405.87430
1096	8749.25245
1097	7635.65437
1098	6667.74847
1099	6721.75175
10100	4344.58686
10101	7301.02457
10102	5417.20353
10103	5716.98481
10104	6074.76095
10105	8385.77642
10106	5766.99794
10107	8756.07196
10108	4042.85798
10109	7395.20554
10110	6981.55554
10111	6029.08636
10112	7764.10202
10113	12499.66536
10114	8783.43868
10115	12022.39772
10116	9248.43234
10117	10763.49691
10118	9637.10742
10119	10350.65795
10120	11136.14483
10121	13412.18615
10122	11190.19553
10123	14983.19904
10124	1.48922
10125	124.84463
10126	368.31640
10127	857.47332
10128	127.30743
10129	631.38814
10130	292.72665
10131	970.04963
10132	25.45745
10133	364.11894
10134	545.07206
10135	1383.18216
10136	227.18960
10137	629.55787
10138	1248.72290
10139	7.77715
10140	81.98629
10141	450.62872
10142	233.84986
10143	742.35537
10144	1536.65944
10145	8.83662
10146	1098.63211
10147	736.39120
10148	976.89315
10149	1709.52185
10150	857.47332
10151	1876.53654
10152	117.57893
10153	0.79269
10154	167.80738
10155	636.91163
10156	1246.14840
10157	2440.45806
10158	2053.81258
10159	1545.26966
10160	452.17741
10161	24.36278
10162	1238.41753
10163	2639.25059
10164	2043.88432
10165	1533.80336

## Sheet: Model organism proteomes-v1
ID	Prot. Length	Knot start	Knot end	Knot type	Name	Conf. Total	Shallow?
AF-A0A368UIH5-F1-model_v1	2397	1	2397	0.31396 unidentified		56	1
AF-Q8CH25-F1-model_v1	1031	1	1031	0.79269 unidentified	SAFB-like transcription modulator	51	1
AF-Q96KW2-F1-model_v1	1035	1	1035	0.79269 unidentified	POM121-like protein 2	41	1
AF-Q8WXI7-F4-model_v1	1400	1	1400	0.79269 unidentified	Mucin-16	32	1
AF-E9PZM7-F1-model_v1	1456	1	1456	0.79269 unidentified	SR-related CTD-associated factor 11	42	1
AF-Q80XP9-F1-model_v1	1757	1	1757	0.79269 unidentified	Serine/threonine-protein kinase WNK3	46	1
AF-Q5H9R4-F1-model_v1	2290	1	2290	0.79269 unidentified	Armadillo repeat-containing X-linked protein 4	39	1
AF-Q6W2J9-F1-model_v1	1755	1	1755	0.92844 unidentified	BCL-6 corepressor	39	1
AF-Q6WRI0-F1-model_v1	2623	1	2623	0.92844 unidentified	Immunoglobulin superfamily member 10	57	1
AF-Q5NBX1-F1-model_v1	1337	148	1100	1.22472 unidentified	Protein cordon-bleu	48	0
AF-B0G126-F1-model_v1	2656	108	2608	1.31358 unidentified	1-phosphatidylinositol 3-phosphate 5-kinase	47	0
AF-Q5ZA54-F1-model_v1	860	166	740	1.48922 unidentified	Os06g0298400 protein	52	0
AF-A0A0P0WUR7-F1-model_v1	872	302	776	1.48922 unidentified	Os06g0255300 protein	41	0
AF-A0A0R0GH91-F1-model_v1	896	70	802	1.48922 unidentified		31	0
AF-A0A1P8B5T0-F1-model_v1	1213	10	1123	1.48922 unidentified	Golgin family A protein	49	0
AF-P20930-F9-model_v1	1400	88	1393	1.48922 unidentified	Filaggrin	38	0
AF-Q8IZT6-F8-model_v1	1400	218	1259	1.48922 unidentified	Abnormal spindle-like microcephaly-associated protein	63	0
AF-Q9UPA5-F5-model_v1	1400	62	1400	1.48922 unidentified	Protein bassoon	43	1
AF-A2AL36-F1-model_v1	2334	2	2126	1.48922 unidentified	Centriolin	61	1
AF-A0A0P0VRS2-F1-model_v1	1487	142	1401	10.42277 unidentified	Os02g0830300 protein	34	0
AF-Q3UH66-F1-model_v1	2149	585	1820	10000276.41356 unidentified	Serine/threonine-protein kinase WNK2	43	0
AF-A0A0G2JZB7-F1-model_v1	2254	182	1714	10020.73877 unidentified	Neuron navigator 3	47	0
AF-Q6DFV3-F1-model_v1	1944	198	1871	100208.19345 unidentified	Rho GTPase-activating protein 21	43	0
AF-Q9WU42-F1-model_v1	2472	1	2472	100716230665.20668 unidentified	Nuclear receptor corepressor 2	39	1
AF-P59598-F1-model_v1	1514	199	1440	100884.85983 unidentified	Polycomb group protein ASXL1	42	0
AF-A0A140LH83-F1-model_v1	2419	64	2417	101533.25900 unidentified	Non-specific serine/threonine protein kinase	40	1
AF-F1M9V4-F1-model_v1	1497	70	1477	1016063.64907 unidentified	DUF4592 domain-containing protein	37	0
AF-O15021-F1-model_v1	2623	37	2623	10175063.75243 unidentified	Microtubule-associated serine/threonine-protein kinase 4	42	1
AF-A0A0R4IKE2-F1-model_v1	2043	364	1810	10183632.99054 unidentified	Si:ch211-93e11.8	35	0
AF-D3ZKI5-F1-model_v1	2020	120	2018	10221.45546 unidentified	PHD finger protein 3	43	1
AF-A8JNI2-F1-model_v1	1655	25	1587	10235.54770 unidentified	Serine-arginine repetitive matrix 2/3/4, isoform F	45	0
AF-O46048-F1-model_v1	2342	74	2339	1024626.13005 unidentified	EG:133E12.4 protein	41	1
AF-O77375-F1-model_v1	2457	376	2410	10283.88753 unidentified	DNA-directed RNA polymerase subunit	61	0
AF-Q9ULL5-F1-model_v1	2036	1	2036	10384158135564.00977 unidentified	Proline-rich protein 12	42	1
AF-X1WDQ3-F1-model_v1	2656	1	2264	1038949551.00370 unidentified	Proline-rich 12b	40	1
AF-A0A0R0GHH2-F1-model_v1	902	115	889	10447.76462 unidentified		31	0
AF-Q2KHR2-F1-model_v1	1363	49	1294	10447.76462 unidentified	DNA-binding protein RFX7	42	0
AF-E7FDY6-F1-model_v1	2382	87	2339	10451759360.58619 unidentified	EH domain-binding protein 1-like 1b	39	0
AF-I3ITF2-F1-model_v1	1537	66	1420	104841.51672 unidentified	SR-related CTD-associated factor 1	45	0
AF-A0A0R4IIA6-F1-model_v1	2345	35	2335	1050486.96948 unidentified	Si:ch73-43g23.1	37	0
AF-K7MSU2-F1-model_v1	1988	113	1983	105279.50839 unidentified	Uncharacterized protein	41	1
AF-E9AGZ4-F1-model_v1	2501	14	2501	1056750670.67483 unidentified	Zinc_finger_-_C3HC4_type_(RING_finger )_containing_protein_-_putative	38	1
AF-A8JR05-F1-model_v1	2351	64	1817	10630121.36174 unidentified	Crossveinless c, isoform C	44	0
AF-Q9NZ56-F1-model_v1	1722	67	1464	10695.13105 unidentified	Formin-2	49	0
AF-A0A1D6ESC2-F1-model_v1	1578	42	1558	1069950.05192 unidentified	Proton pump-interactor 1	49	0
AF-D4A2J9-F1-model_v1	1757	26	1429	10740.75297 unidentified	BCL6 co-repressor	39	0
AF-P02466-F1-model_v1	1372	56	1170	10763.49691 unidentified	Collagen alpha-2(I) chain	51	0
AF-A0A0G2JXH7-F1-model_v1	2189	162	2081	10763.49691 unidentified	Mediator of RNA polymerase II transcription subunit 13	54	0
AF-Q8IVF2-F13-model_v1	1400	4	1361	107632.48293 unidentified		31	1
AF-P10071-F1-model_v1	1580	54	1533	1078.79806 unidentified	Transcriptional activator GLI3	41	0
AF-Q4KLH6-F1-model_v1	1403	43	1262	1084.13988 unidentified	Centrosomal protein of 162 kDa	62	0
AF-D3ZXN9-F1-model_v1	2472	2	2472	10884089.27994 unidentified	Nuclear receptor co-repressor 2	39	1
AF-Q8WXI7-F39-model_v1	1400	39	1351	1091.37397 unidentified		33	0
AF-Q5TYS4-F1-model_v1	1794	3	1709	1093.80529 unidentified	Signal-induced proliferation-associated 1-like 1	53	1
AF-Q9FWS1-F1-model_v1	1450	101	1311	1096.19543 unidentified	Auxilin-like protein 1	48	0
AF-Q8IVF2-F12-model_v1	1400	142	1368	1096.26609 unidentified		37	0
AF-A0A144A5C9-F1-model_v1	2128	463	1296	1098.63211 unidentified	Uncharacterized protein	40	0
AF-C6KT38-F1-model_v1	2530	231	1848	1098886.54240 unidentified	Uncharacterized protein	33	0
AF-C7IW64-F1-model_v1	1952	21	1747	1099.86344 unidentified	Protein ROS1A	45	0
AF-A0A0B4K7K9-F1-model_v1	2238	7	2206	11.89400 unidentified	Bruchpilot, isoform J	57	0
AF-Q91ZB0-F1-model_v1	2144	280	1767	110.53104 unidentified	Alpha-protein kinase 2	39	0
AF-E7FE16-F1-model_v1	2354	2	2248	1100516.66611 unidentified	Transcription factor 20	35	1
AF-A0A0R0FU91-F1-model_v1	696	41	611	1101.04951 unidentified		50	0
AF-A8CG34-F1-model_v1	1229	75	1227	1101.04951 unidentified	Nuclear envelope pore membrane protein POM 121C	42	1
AF-A0A0H2UKU2-F1-model_v1	1344	256	784	1101.04951 unidentified	Collagen, type II, alpha 1b	52	0
AF-Q9Y6V0-F16-model_v1	1400	92	1348	1101.04951 unidentified		44	0
AF-E7EZN5-F1-model_v1	1452	131	1449	1101.04951 unidentified	AT-hook transcription factor	47	1
AF-Q8I461-F1-model_v1	2393	317	1542	1101.04951 unidentified	Cation transporting P-ATPase	50	0
AF-D3ZV39-F1-model_v1	2344	5	2203	1101581271.44660 unidentified	Armadillo repeat-containing, X-linked 4	34	1
AF-Q12774-F1-model_v1	1597	239	1021	1103.46957 unidentified	Rho guanine nucleotide exchange factor 5	47	0
AF-F1MA59-F1-model_v1	1669	218	1253	1103.46957 unidentified	Collagen type IV alpha 1 chain	47	0
AF-F1M155-F1-model_v1	2165	35	928	1103.46957 unidentified	Supervillin	53	0
AF-Q96JG9-F1-model_v1	1400	2	1399	1103583.45318 unidentified	Zinc finger protein 469	38	1
AF-Q9VYP5-F1-model_v1	1882	40	1872	11047383.88574 unidentified	Uncharacterized protein, isoform B	39	0
AF-Q70EL1-F1-model_v1	1684	372	1622	110717.90706 unidentified	Inactive ubiquitin carboxyl-terminal hydrolase 54	47	0
AF-Q53P84-F1-model_v1	1112	267	758	1108.33971 unidentified	FHA domain containing protein, expressed	45	0
AF-A4HYV3-F1-model_v1	1184	133	1107	1108.33971 unidentified	Uncharacterized protein	38	0
AF-K7LH23-F1-model_v1	1203	18	1080	1108.33971 unidentified	Uncharacterized protein	42	0
AF-Q96T58-F13-model_v1	1264	71	1093	1108.33971 unidentified		45	0
AF-A0A0P0Y5A4-F1-model_v1	1399	468	1386	1108.33971 unidentified	Os11g0657400 protein	52	0
AF-Q8IWI9-F1-model_v1	1400	26	1314	1108.33971 unidentified	MAX gene-associated protein	49	0
AF-Q8NEZ4-F9-model_v1	1400	318	1356	1108.33971 unidentified	Histone-lysine N-methyltransferase 2C	45	0
AF-Q9VJ35-F1-model_v1	1732	456	1416	1108.33971 unidentified	LD01527p	57	0
AF-Q02952-F1-model_v1	1782	308	1333	1108.33971 unidentified	A-kinase anchor protein 12	39	0
AF-Q8IDI9-F1-model_v1	1860	86	834	1108.33971 unidentified	Phosphatidylinositol transfer protein, putative	44	0
AF-Q9VN82-F1-model_v1	2051	1313	1791	1108.33971 unidentified	Canoe, isoform E	54	0
AF-Q8NFD5-F1-model_v1	2236	42	1923	1108.33971 unidentified	AT-rich interactive domain-containing protein 1B	46	0
AF-Q9VW47-F1-model_v1	2531	66	2476	1108.33971 unidentified	Mediator of RNA polymerase II transcription subunit 12	58	0
AF-A0A368UJQ6-F1-model_v1	957	1	669	1110.76775 unidentified		32	1
AF-P19538-F1-model_v1	1397	16	1258	1110.76775 unidentified	Transcriptional activator cubitus interruptus	41	0
AF-A1ZBD8-F1-model_v1	1541	23	1406	1110.76775 unidentified	Uncharacterized protein	43	0
AF-Q9BY89-F1-model_v1	1806	282	1806	1110.76775 unidentified	Uncharacterized protein KIAA1671	39	1
AF-A0A2I3BQG2-F1-model_v1	1825	26	1027	1110.76775 unidentified	Crystallin beta-gamma domain-containing 2	51	0
AF-Q8I3H0-F1-model_v1	1906	217	1758	1110.76775 unidentified	Uncharacterized protein	48	0
AF-A0A2R8PXX5-F1-model_v1	1923	1	1849	11100867855.06827 unidentified	Proline-rich coiled-coil 2A	39	1
AF-Q9BV73-F1-model_v1	2442	136	2158	1110649.20123 unidentified	Centrosome-associated protein CEP250	62	0
AF-Q8WXI7-F51-model_v1	1400	1	1250	111641.87234 unidentified		34	1
AF-Q0D412-F1-model_v1	1447	35	1366	1118.09000 unidentified	Os07g0655500 protein	47	0
AF-Q8WXI7-F22-model_v1	1400	74	1391	111813.75733 unidentified		34	0
AF-B0M0P8-F1-model_v1	2356	335	1920	11190.19553 unidentified	Ras guanine nucleotide exchange factor L	48	0
AF-Q6IE24-F1-model_v1	1588	521	1553	11205.62253 unidentified	Inactive ubiquitin carboxyl-terminal hydrolase 54	48	0
AF-A0A1D6JL09-F1-model_v1	2615	1	2615	1123157363240.38721 unidentified	Zinc finger CCCH domain-containing protein 19	38	1
AF-P30414-F1-model_v1	1462	193	1396	11244.37707 unidentified	NK-tumor recognition protein	43	0
AF-P20930-F6-model_v1	1400	25	1224	11260.12328 unidentified	Filaggrin	36	0
AF-C7IVR4-F1-model_v1	2049	17	1615	11279.87900 unidentified	Polyglutamine-repeat protein pqn-41	45
AF-A0A2R8QJT8-F1-model_v1	2575	370	2381	11283.41033 unidentified	Matrix-remodelling-associated 5b	58	0
AF-O14686-F2-model_v1	1400	321	1188	112946.49004 unidentified	Histone-lysine N-methyltransferase 2D	47	0
AF-A4HSW9-F1-model_v1	1993	399	1993	113.64600 unidentified	RNA-binding protein-like protein	36	1
AF-Q8TCU4-F3-model_v1	1400	240	1230	1130.42166 unidentified	Alstrom syndrome protein 1	33	0
AF-Q8WZ42-F56-model_v1	1400	53	873	11314.47365 unidentified		51	0
AF-A1Z9K8-F1-model_v1	1871	406	1805	11314.47365 unidentified	LD13733p	48	0
AF-D4ABP8-F1-model_v1	2125	140	2119	1135805.38633 unidentified	RCG30348	37	0
AF-P25172-F1-model_v1	1368	217	1357	1137.80829 unidentified	Protein suppressor 2 of zeste	45	0
AF-Q8WXI7-F40-model_v1	1400	237	1400	11424.06403 unidentified		33	1
AF-F1Q5H5-F1-model_v1	1619	135	1619	1147.68707 unidentified	ASXL transcriptional regulator 1	42	1
AF-A4I0N9-F1-model_v1	1786	447	1727	115.21256 unidentified	Protein phosphatase 1 regulatory subunit 22	61	0
AF-O95996-F1-model_v1	2303	334	2270	115566.32864 unidentified	Adenomatous polyposis coli protein 2	47	0
AF-Q8WXI7-F33-model_v1	1400	230	1163	11587.81094 unidentified		34	0
AF-P08151-F1-model_v1	1106	1	1062	115918.20375 unidentified	Zinc finger protein GLI1	44	1
AF-M9PGK3-F1-model_v1	1367	37	1130	1160.18043 unidentified	Uncharacterized protein, isoform I	50	0
AF-M0R6Z9-F1-model_v1	2551	8	2390	1160.18043 unidentified	Myosin XVIIIb	59	0
AF-Q5D862-F1-model_v1	2391	407	2384	1160.45274 unidentified	Filaggrin-2	32	0
AF-Q9DB00-F1-model_v1	2260	147	2078	116067255.24167 unidentified	GON-4-like protein	46	0
AF-Q6AWG9-F1-model_v1	1238	78	871	11642.94553 unidentified	Uncharacterized protein CG5098	45	0
AF-Q12955-F15-model_v1	1400	157	1295	11714.27170 unidentified		43	0
AF-F1RDL5-F1-model_v1	1703	7	1687	11714.27170 unidentified	HIVEP zinc finger 2b	38	0
AF-Q8IVL0-F1-model_v1	2385	37	1700	11714.27170 unidentified	Neuron navigator 3	46	0
AF-Q8IBU8-F1-model_v1	2206	72	1948	1175.23899 unidentified	Uncharacterized protein	30	0
AF-Q7Z5N4-F1-model_v1	2213	54	2213	1175910.84813 unidentified	Protein sidekick-1	71	1
AF-Q8IRW8-F1-model_v1	2431	115	1938	117733.09460 unidentified	Histone-lysine N-methyltransferase trr	41	0
AF-Q8IWI9-F6-model_v1	1400	78	1368	117862327.48953 unidentified	MAX gene-associated protein	42	0
AF-A0A1D6KED8-F1-model_v1	2043	148	1971	118918272.30796 unidentified	Formin-like protein 20	43	0
AF-A0A087WUL8-F2-model_v1	1400	56	1321	11909.89493 unidentified		34	0
AF-A0A1D6FV45-F1-model_v1	1690	11	1679	11917266.69021 unidentified	Putative MYB DNA-binding domain superfamily protein	41	0
AF-D4AA82-F1-model_v1	2287	613	2197	119722.70070 unidentified	G protein-coupled receptor 179	43	0
AF-E9PUR0-F1-model_v1	2548	60	2545	1199111.33967 unidentified	Ankyrin repeat and KH domain-containing 1	53	1
AF-Q9P6S0-F1-model_v1	1563	44	1262	1200609882.09493 unidentified	Galactose-specific cell agglutination protein gsf2	42	0
AF-A4UGR9-F8-model_v1	1400	282	1386	12030.39147 unidentified	Xin actin-binding repeat-containing protein 2	44	0
AF-A0A0G2JU33-F1-model_v1	1493	306	1402	12054.46144 unidentified	ASXL transcriptional regulator 1	41	0
AF-C0H4Q1-F1-model_v1	2580	112	1720	12062.46585 unidentified	Allantoicase	34	0
AF-Q8IBB0-F1-model_v1	2399	153	2103	121.89647 unidentified	SET domain protein, putative	34	0
AF-D3ZCH1-F1-model_v1	2047	98	1901	1210.85276 unidentified	Ankyrin repeat domain 12	40	0
AF-M0R9L0-F1-model_v1	2163	4	1953	12143.16786 unidentified	Nascent polypeptide-associated complex subunit alpha	36	1
AF-A2AQH4-F1-model_v1	1781	123	1441	12151.20166 unidentified	BCL-6 corepressor-like protein 1	37	0
AF-A4I0Y5-F1-model_v1	2561	1	2561	12157679644.40768 unidentified	Guanine nucleotide-binding protein subunit beta-like protein	41	1
AF-P48754-F1-model_v1	1812	107	1381	12175.39212 unidentified	Breast cancer type 1 susceptibility protein homolog	41	0
AF-F1QZE7-F1-model_v1	1511	181	1476	1227512.32948 unidentified	Ras association (RalGDS/AF-6) and pleckstrin homology domains 1b	49	0
AF-Q5H9F3-F1-model_v1	1711	40	1448	123.42552 unidentified	BCL-6 corepressor-like protein 1	37	0
AF-Q9UKN1-F7-model_v1	1400	40	1365	123155.07630 unidentified	Mucin-12	34	0
AF-D4A757-F1-model_v1	596	32	525	1235.85369 unidentified	Major facilitator superfamily domain-containing 6-like	71	0
AF-A0A1D6L317-F1-model_v1	668	1	597	1235.85369 unidentified	Thioredoxin superfamily protein	46	1
AF-E9Q7X6-F1-model_v1	1337	82	971	1235.85369 unidentified	Protein HEG homolog 1	42	0
AF-Q9HC84-F6-model_v1	1400	619	1282	1235.85369 unidentified	Mucin-5B	58	0
AF-Q9UPA5-F4-model_v1	1400	130	1378	1235.85369 unidentified	Protein bassoon	42	0
AF-Q54B29-F1-model_v1	1713	172	1713	1235.85369 unidentified	Uncharacterized membrane protein DDB_G0293934	51	1
AF-Q4D947-F1-model_v1	1860	1020	1798	1235.85369 unidentified	FYVE-type domain-containing protein	36	0
AF-Q4DKZ1-F1-model_v1	2117	620	2034	1235.85369 unidentified	Uncharacterized protein	55	0
AF-F4I6U7-F1-model_v1	957	42	877	1238.41753 unidentified	Cyclin-like protein	46	0
AF-Q09666-F2-model_v1	1400	174	1232	1238.41753 unidentified	Neuroblast differentiation-associated protein AHNAK	32	0
AF-Q8WXI7-F20-model_v1	1400	7	1318	1238.41753 unidentified		34	0
AF-Q92576-F1-model_v1	2039	14	1988	1238.41753 unidentified	PHD finger protein 3	42	0
AF-Q8I5J1-F1-model_v1	2558	323	2192	1238.41753 unidentified	AP2 domain transcription factor	34	0
AF-A0A0P0V8F7-F1-model_v1	761	40	716	124.84463 unidentified	Os01g0755100 protein	45	0
AF-Q84QV5-F1-model_v1	1067	94	1027	124.84463 unidentified	Os08g0525700 protein	41	0
AF-A0A1D6L6Z4-F1-model_v1	1319	90	1308	124.84463 unidentified	Nuclear pore complex protein NUP1	39	0
AF-Q5VU36-F1-model_v1	1347	288	1161	124.84463 unidentified	Spermatogenesis-associated protein 31A5	38	0
AF-Q03164-F12-model_v1	1400	2	1274	124.84463 unidentified		38	1
AF-Q03164-F2-model_v1	1400	439	1208	124.84463 unidentified	Histone-lysine N-methyltransferase 2A	49	0
AF-A0A0P0X9Z7-F1-model_v1	1600	7	1133	124.84463 unidentified	Cysteine-tryptophan domain-containing zinc finger protein 7	44	0
AF-E1JIT7-F1-model_v1	1601	103	1186	124.84463 unidentified	PH and SEC7 domain-containing protein	51	0
AF-Q3UHU5-F1-model_v1	1945	36	1691	124.84463 unidentified	Microtubule cross-linking factor 1	48	0
AF-P46013-F6-model_v1	1400	57	1374	12410.03365 unidentified	Proliferation marker protein Ki-67	39	0
AF-K7LS27-F1-model_v1	1131	92	1023	1246.14840 unidentified	Uncharacterized protein	48	0
AF-A4HZV7-F1-model_v1	1145	20	998	1246.14840 unidentified	Hypothetical_protein_-_conserved	43	0
AF-Q80YE4-F1-model_v1	1365	609	1292	1246.14840 unidentified	Serine/threonine-protein kinase LMTK1	47	0
AF-F1LU76-F1-model_v1	1442	86	1364	1246.14840 unidentified	NHS actin-remodeling regulator	42	0
AF-K7KKV1-F1-model_v1	1616	189	1350	1246.14840 unidentified	Uncharacterized protein	44	0
AF-D4AAI9-F1-model_v1	2303	938	2122	1246.14840 unidentified	Bromodomain and WD repeat domain-containing 1	55	0
AF-A0A0R0GHT3-F1-model_v1	947	9	928	12467.01452 unidentified		32	0
AF-A0A1D6EJX1-F1-model_v1	1170	341	1112	12467.01452 unidentified	RNA binding (RRM/RBD/RNP motifs) family protein	44	0
AF-D4AC70-F1-model_v1	744	54	574	1248.72290 unidentified	Collagen type VIII alpha 1 chain	59	0
AF-A0A144A488-F1-model_v1	2274	938	2019	1248.72290 unidentified	Myosin J, putative	48	0
AF-P15146-F1-model_v1	1861	14	1855	124828749.21956 unidentified	Microtubule-associated protein 2	40	0
AF-B9WRU1-F1-model_v1	1667	67	1600	12499.66536 unidentified	B30.2/SPRY domain-containing protein	51	0
AF-Q9VXE6-F1-model_v1	1883	320	1662	12499.66536 unidentified	Nuclear pore complex protein Nup153	41	0
AF-Q9VUQ9-F1-model_v1	2139	93	1744	12524.20006 unidentified	Non-specific serine/threonine protein kinase	44	0
AF-P15822-F4-model_v1	1400	148	1395	1253.90332 unidentified	Zinc finger protein 40	39	1
AF-M9PJ12-F1-model_v1	1706	25	951	1253.90332 unidentified	Uncharacterized protein, isoform E	42	0
AF-Q9JI03-F1-model_v1	1840	330	1381	1253.90332 unidentified	Collagen alpha-1(V) chain	50	0
AF-A0A0R0GXB3-F1-model_v1	1887	255	1887	1253.90332 unidentified		48	1
AF-D3ZG21-F1-model_v1	1970	1	1906	1254014584.05727 unidentified	Transcription factor 20	39	1
AF-Q99MS7-F1-model_v1	1716	175	1458	12622.80342 unidentified	EH domain-binding protein 1-like protein 1	44	0
AF-A4IDP7-F1-model_v1	1828	32	1670	12622.80342 unidentified	Uncharacterized protein	35	0
AF-M0RAS5-F1-model_v1	761	134	748	127.30743 unidentified	FAM75 domain-containing protein	50	0
AF-A6NNC1-F1-model_v1	897	110	851	127.30743 unidentified	Putative POM121-like protein 1-like	42	0
AF-Q86Z02-F1-model_v1	1210	131	1205	127.30743 unidentified	Homeodomain-interacting protein kinase 1	50	1
AF-E9PWW9-F1-model_v1	1441	235	1352	127.30743 unidentified	Remodeling and spacing factor 1	47	0
AF-D3ZQT7-F1-model_v1	1802	149	1669	127.30743 unidentified	Methylcytosine dioxygenase TET	50	0
AF-M9NFP8-F1-model_v1	2540	11	2515	12710376.87763 unidentified	Uncharacterized protein, isoform H	42	0
AF-Q8C4A5-F1-model_v1	2259	178	2124	127199.29754 unidentified	Putative Polycomb group protein ASXL3	39	0
AF-Q8NFC6-F6-model_v1	1400	50	1259	1272373.10849 unidentified	Biorientation of chromosomes in cell division protein 1-like 1	39	0
AF-Q9W1A9-F1-model_v1	2291	354	2251	1279862.43426 unidentified	Histone acetyltransferase	45	0
AF-Q8IVF2-F14-model_v1	1400	36	1381	12851966.87529 unidentified		33	0
AF-P0DPF2-F20-model_v1	1400	160	1400	128873.43569 unidentified		34	1
AF-Q924A2-F1-model_v1	2510	95	2498	12908887.14029 unidentified	Protein capicua homolog	39	0
AF-K7LY40-F1-model_v1	2020	70	2015	129250934.05095 unidentified	Uncharacterized protein	37	1
AF-A0A1D6IHB6-F1-model_v1	1607	56	1604	12959.16961 unidentified	Protein TIME FOR COFFEE	38	1
AF-Q4DGT2-F1-model_v1	1748	831	1748	12984.15098 unidentified	Trans-sialidase, putative	48	1
AF-P98088-F9-model_v1	1400	230	1396	129995.96065 unidentified	Mucin-5AC	48	1
AF-Q9LH98-F1-model_v1	2081	220	1839	131092040.95558 unidentified	Transmembrane protein, putative (DUF1216)	40	0
AF-Q8TCU4-F1-model_v1	1400	81	1400	13156323.53156 unidentified	Alstrom syndrome protein 1	36	1
AF-Q9VZ79-F1-model_v1	911	535	900	132.49834 unidentified	Uncharacterized protein	52	0
AF-A6H8Y1-F1-model_v1	2624	1	2624	13271007998989.88672 unidentified	Transcription factor TFIIIB component B'' homolog	36	1
AF-Q9VWP5-F1-model_v1	2486	1	2415	13280699254.81948 unidentified	Hat-trick, isoform D	42	1
AF-A4HSJ4-F1-model_v1	1443	15	1253	13420.62924 unidentified	Phophatase-like protein	44	0
AF-Q61687-F1-model_v1	2476	295	2251	1349475.60764 unidentified	Transcriptional regulator ATRX	50	0
AF-Q5T1R4-F1-model_v1	2406	419	2189	13501787.76490 unidentified	Transcription factor HIVEP3	37	0
AF-A0A0R0KEI4-F1-model_v1	1688	125	1592	135505564.06070 unidentified		40	0
AF-Q5UIP0-F1-model_v1	2472	411	2203	1370207.55561 unidentified	Telomere-associated protein RIF1	52	0
AF-D3YWE6-F1-model_v1	1297	111	1296	137327.16371 unidentified	Transcriptional activator MN1	41	1
AF-D3ZUH5-F1-model_v1	1079	57	959	1380.47253 unidentified	Proline-rich 36	42	0
AF-Q9VHP9-F1-model_v1	1411	285	1409	1380.47253 unidentified	Centromeric protein-C, isoform A	53	1
AF-P70365-F1-model_v1	1447	119	1232	1380.47253 unidentified	Nuclear receptor coactivator 1	46	0
AF-Q58295-F1-model_v1	1634	417	1465	1380.47253 unidentified	DNA polymerase	78	0
AF-F6QRE9-F1-model_v1	1637	420	1571	1380.47253 unidentified	Glutamate-rich 3	44	0
AF-F6NP92-F1-model_v1	1294	136	1277	1383.18216 unidentified	Zinc finger protein 532	52	0
AF-E7F1Y0-F1-model_v1	1418	123	1336	1383.18216 unidentified	Si:ch211-278a6.1	49	0
AF-A2CG09-F1-model_v1	2246	577	2157	1383.18216 unidentified	Histone acetyltransferase	46	0
AF-Q96L73-F1-model_v1	2696	8	2457	138448248.36468 unidentified	Histone-lysine N-methyltransferase, H3 lysine-36 specific	44	0
AF-Q9UKN1-F5-model_v1	1400	24	1295	138484.78847 unidentified	Mucin-12	33	0
AF-Q9W3G1-F1-model_v1	926	72	862	1385.89445 unidentified	Uncharacterized protein, isoform A	47	0
AF-E9Q3M9-F1-model_v1	1175	56	1062	1385.89445 unidentified	Capping protein-inhibiting regulator of actin-like	43	0
AF-A0A1D6L2S4-F1-model_v1	1271	309	1139	1385.89445 unidentified	FIP1[V]-like protein	41	0
AF-Q8WXI7-F29-model_v1	1400	100	1398	1385.89445 unidentified		34	1
AF-Q9VHD1-F1-model_v1	2005	8	1653	138513.16416 unidentified	Uncharacterized protein, isoform F	37	0
AF-E7EYC3-F1-model_v1	2230	81	2228	139031.31470 unidentified	Zinc finger protein 318	43	1
AF-K7LA08-F1-model_v1	1334	159	1288	1391.35171 unidentified	UBZ4-type domain-containing protein	43	0
AF-I1JFC3-F1-model_v1	1362	165	1307	1391.35171 unidentified	Uncharacterized protein	47	0
AF-Q6ZMQ8-F1-model_v1	1374	592	1315	1391.35171 unidentified	Serine/threonine-protein kinase LMTK1	47	0
AF-Q96L91-F2-model_v1	1400	38	1296	1391.35171 unidentified	E1A-binding protein p400	54	0
AF-A0A0R0JR83-F1-model_v1	1710	2	1505	1391.35171 unidentified		37	1
AF-Q5SN81-F1-model_v1	1350	20	1291	1391820.66528 unidentified	Os01g0655400 protein	44	0
AF-A0A1D6M2Y1-F1-model_v1	1149	85	1095	1394.07199 unidentified	Plant calmodulin-binding protein-related	46	0
AF-Q8WXI7-F34-model_v1	1400	93	1346	140.35991 unidentified		33	0
AF-Q7Z589-F1-model_v1	1322	113	1293	1402.27359 unidentified	BRCA2-interacting transcriptional repressor EMSY	41	0
AF-Q4D3K3-F1-model_v1	1446	1	1379	1402.27359 unidentified	Trans-sialidase, putative	51	1
AF-K7LH02-F1-model_v1	1389	73	1364	1405.00452 unidentified	Uncharacterized protein	46	0
AF-P98088-F12-model_v1	1400	8	1330	1405.00452 unidentified		41	0
AF-Q6MG48-F1-model_v1	2161	1	2131	1407832077516.84009 unidentified	Protein PRRC2A	39	1
AF-A0A0P0WZ32-F1-model_v1	2070	140	2005	140795.55312 unidentified	Os06g0638000 protein	36	0
AF-Q8WXI7-F13-model_v1	1400	34	1355	1416.07972 unidentified		31	0
AF-P02462-F1-model_v1	1669	74	1353	1416.07972 unidentified	Collagen alpha-1(IV) chain	48	0
AF-Q9Y4H2-F1-model_v1	1338	300	1338	141844.38386 unidentified	Insulin receptor substrate 2	46	1
AF-Q9PVF5-F1-model_v1	1207	84	1185	142.22380 unidentified	Calymmin	36	0
AF-Q8LK56-F1-model_v1	1987	78	1793	142203.24840 unidentified	Transcriptional activator DEMETER	43	0
AF-Q9W4J1-F1-model_v1	1894	2	1804	14242.84857 unidentified	Pebbled, isoform A	47	1
AF-D3ZNX2-F1-model_v1	2114	175	1604	143805.70063 unidentified	Kinetochore scaffold 1	41	0
AF-E7F568-F1-model_v1	1343	133	1145	144.91939 unidentified	Protein cordon-bleu	48	0
AF-Q9LEY4-F1-model_v1	1445	202	1280	14471.17769 unidentified	Protein HUA2-LIKE 1	46	0
AF-A4I2Y6-F1-model_v1	1742	389	1663	14512.79950 unidentified	Protein kinase-like protein	41	0
AF-Q7KTF6-F1-model_v1	1702	18	1699	1453582.35868 unidentified	Mucin 30E	37	1
AF-Q84TX2-F1-model_v1	2097	269	2094	145874456.74588 unidentified	SCAR-like protein 1	37	1
AF-A4I9N2-F1-model_v1	2393	1	2393	14607471389.99130 unidentified	Hypothetical_protein_-_conserved	42	1
AF-Q8WXI7-F49-model_v1	1400	9	1100	1466.18918 unidentified		34	0
AF-Q61818-F1-model_v1	1889	6	1760	147300.60434 unidentified	Retinoic acid-induced protein 1	38	0
AF-A0A2R8RJQ6-F1-model_v1	2355	145	2129	1476.90815 unidentified	Uncharacterized protein	38	0
AF-E9PWM3-F1-model_v1	2356	5	2264	1477124178.53109 unidentified	Armadillo repeat-containing, X-linked 4	34	1
AF-E9QGQ0-F1-model_v1	2253	53	2031	147914.48330 unidentified	SET domain-containing 1A, histone lysine methyltransferase	43	0
AF-A0A2R8QN78-F1-model_v1	1601	86	1538	14804.55441 unidentified	Sorbin and SH3 domain-containing 2b	44	0
AF-A0A1D6M5A5-F1-model_v1	1818	80	1599	14804.55441 unidentified	Protein ROS1	45	0
AF-Q32KG4-F1-model_v1	1339	5	1111	14840.13290 unidentified	Retrotransposon Gag-like protein 9	39	1
AF-X1WGI4-F1-model_v1	733	51	487	14849.01401 unidentified	Collagen, type VIII, alpha 1b	58	0
AF-A0A144A2K5-F1-model_v1	2545	160	2545	1486241274528.81738 unidentified	DDRGK domain-containing protein, putative	33	1
AF-D3ZJF8-F1-model_v1	2584	67	2386	1486534271.27266 unidentified	Fc fragment of IgG-binding protein	74	0
AF-A4I6Q8-F1-model_v1	2567	249	2175	14956.36252 unidentified	Protein_phosphatase_2C_-_putative	35	0
AF-Q67FY3-F1-model_v1	1530	3	1511	149851.14566 unidentified	B-cell CLL/lymphoma 9-like protein	41	1
AF-A0A0G2K916-F1-model_v1	2615	5	2602	15000170.11881 unidentified	Ankyrin repeat and KH domain-containing 1	51	1
AF-Q8MSX1-F1-model_v1	1818	125	1670	1504449.91524 unidentified	Protein encore	37	0
AF-U3JAH0-F1-model_v1	2688	31	2599	1506851286.63718 unidentified	BAH domain and coiled-coil-containing 1b	39	0
AF-Q99PP2-F1-model_v1	2237	230	2208	1510676.26726 unidentified	Zinc finger protein 318	40	0
AF-B2RWS6-F1-model_v1	2412	126	2299	1512620.67827 unidentified	Histone acetyltransferase p300	52	0
AF-Q8WXI7-F3-model_v1	1400	10	1383	1514030.86925 unidentified	Mucin-16	32	0
AF-Q9P281-F1-model_v1	2639	71	2359	15179091.48286 unidentified	BAH and coiled-coil domain-containing protein 1	39	0
AF-Q0VAV2-F1-model_v1	1960	93	1830	152413.39720 unidentified	Exophilin-5	36	0
AF-P98088-F16-model_v1	1400	50	1352	15254.61341 unidentified		47	0
AF-Q9Y2X9-F1-model_v1	895	20	823	1533.80336 unidentified	Zinc finger protein 281	46	0
AF-Q8VBT6-F1-model_v1	942	152	920	1533.80336 unidentified	Apolipoprotein B receptor	41	0
AF-Q8CFC2-F1-model_v1	1127	125	804	1533.80336 unidentified	Myelin transcription factor 1	55	0
AF-P34127-F1-model_v1	1230	72	1060	1533.80336 unidentified	Myb-like protein A	43	0
AF-Q8TCU4-F11-model_v1	1400	104	1198	1533.80336 unidentified		39	0
AF-Q96F81-F1-model_v1	1524	1	1522	1533.80336 unidentified	Protein dispatched homolog 1	64	1
AF-A0A0R4IR54-F1-model_v1	1622	435	1592	1533.80336 unidentified	Collagen, type XXII, alpha 1	51	0
AF-Q5T5U3-F1-model_v1	1958	462	1868	1533.80336 unidentified	Rho GTPase-activating protein 21	44	0
AF-Q14686-F1-model_v1	2063	434	1374	1533.80336 unidentified	Nuclear receptor coactivator 6	36	0
AF-E9Q9K8-F1-model_v1	2307	329	2302	1533.80336 unidentified	A kinase (PRKA) anchor protein 6	41	1
AF-Q5QNQ9-F1-model_v1	1845	301	1694	1536.65944 unidentified	Collagen alpha-1(XXVII) chain	47	0
AF-O97291-F1-model_v1	1946	166	1802	1541016.71982 unidentified	Uncharacterized protein	50	0
AF-A0A0R4IRJ7-F1-model_v1	1939	175	1932	1542.40559 unidentified	Rho GTPase-activating protein 21a	43	0
AF-A0A0R0GPA8-F1-model_v1	933	265	914	1545.26966 unidentified		31	0
AF-O35126-F1-model_v1	1175	110	700	1545.26966 unidentified	Atrophin-1	47	0
AF-Q68DQ2-F6-model_v1	1400	74	807	1545.26966 unidentified	Very large A-kinase anchor protein	38	0
AF-Q9UPA5-F10-model_v1	1400	248	1039	1545.26966 unidentified		45	0
AF-Q9Y6V0-F3-model_v1	1400	178	1396	1545.26966 unidentified	Protein piccolo	44	1
AF-A4IBC1-F1-model_v1	1508	443	1364	1545.26966 unidentified	Hypothetical_protein_-_conserved	28	0
AF-Q925J9-F1-model_v1	1575	163	1570	1545.26966 unidentified	Mediator of RNA polymerase II transcription subunit 1	49	1
AF-A2BHF4-F1-model_v1	2312	2	2189	1545.26966 unidentified	Voltage-dependent N-type calcium channel subunit alpha	56	1
AF-P97445-F1-model_v1	2368	5	2237	1545.26966 unidentified	Voltage-dependent P/Q-type calcium channel subunit alpha-1A	58	1
AF-M9PDE7-F1-model_v1	2381	727	2101	1545.26966 unidentified	Uncharacterized protein, isoform O	39	0
AF-Q8I3R5-F1-model_v1	2488	111	2069	1548.13639 unidentified	CCR4 domain-containing protein 1, putative	39	0
AF-Q99NH0-F1-model_v1	2603	86	2587	1548.13639 unidentified	Ankyrin repeat domain-containing protein 17	53	0
AF-F1QN33-F1-model_v1	1636	103	1242	15488.15482 unidentified	Zinc finger protein 106a	49	0
AF-Q6ZVC0-F1-model_v1	841	115	777	1553.90394 unidentified	Neuronal tyrosine-phosphorylated phosphoinositide-3-kinase adapter 1	48	0
AF-A4I8V6-F1-model_v1	1074	117	609	1553.90394 unidentified	Uncharacterized protein	50	0
AF-I1MYL1-F1-model_v1	1133	201	901	1553.90394 unidentified	Uncharacterized protein	47	0
AF-A2VEC9-F8-model_v1	1400	644	1184	1553.90394 unidentified	SCO-spondin	59	0
AF-Q9VID9-F1-model_v1	2663	161	2439	15582414.34534 unidentified	Uncharacterized protein, isoform B	41	0
AF-Q8WYB5-F1-model_v1	2073	349	2070	155964.63169 unidentified	Histone acetyltransferase KAT6B	48	1
AF-D3ZSU6-F1-model_v1	2605	34	2282	15669537.92944 unidentified	Ankyrin repeat domain 11	38	0
AF-Q8IVF2-F16-model_v1	1400	59	1381	156989.20613 unidentified		34	0
AF-K7N3Q7-F1-model_v1	1057	82	909	1571.32370 unidentified	Uncharacterized protein	43	0
AF-O88466-F1-model_v1	1888	2	1470	1580.03037 unidentified	Zinc finger protein 106	44	1
AF-A4HUJ5-F1-model_v1	1754	50	1284	15842.15463 unidentified	Serine/threonine-protein_kinase_-_putative	44	0
AF-C0H4Y4-F1-model_v1	1784	202	1586	15842.15463 unidentified	Sentrin-specific protease 2, putative	41	0
AF-Q10411-F1-model_v1	1957	324	1688	15860.50928 unidentified	Sporulation-specific protein 15	68	0
AF-A1EGX6-F1-model_v1	1074	79	1040	1589445.95823 unidentified	Fibrous sheath CABYR-binding protein	44	0
AF-A0A1D5NSI4-F1-model_v1	2347	234	1618	159030.71364 unidentified	Neuron navigator 2a	47	0
AF-I3ISZ0-F1-model_v1	1621	95	1593	15919.79752 unidentified	Zgc:162472	44	0
AF-A8DY97-F1-model_v1	1510	2	1482	1592518.55217 unidentified	Uncharacterized protein, isoform C	40	1
AF-Q8WXI7-F12-model_v1	1400	10	1394	1603.45443 unidentified		31	0
AF-Q7Z5P9-F32-model_v1	1400	42	1396	160306.80299 unidentified		33	1
AF-F1QCM6-F1-model_v1	2253	197	1870	16064.28912 unidentified	Si:ch211-159i8.4	62	0
AF-E9AGM9-F1-model_v1	1637	174	1057	16073.52922 unidentified	Uncharacterized protein	43	0
AF-E7FA74-F1-model_v1	1914	191	1695	161022.30339 unidentified	Mediator of DNA damage checkpoint 1	46	0
AF-Q8IL44-F1-model_v1	2511	1	2503	16135638999514014.00000 unidentified	Uncharacterized protein	30	1
AF-Q9U1H0-F1-model_v1	1832	62	1830	16237666.05264 unidentified	Putative transcription factor capicua	38	1
AF-A0A2R8QHQ3-F1-model_v1	1608	146	1453	1624.32703 unidentified	Nance-Horan syndrome b (congenital cataracts and dental anomalies)	42	0
AF-Q8WXI7-F2-model_v1	1400	97	1237	1635.95878 unidentified	Mucin-16	32	0
AF-F1QYN1-F1-model_v1	1714	97	1704	16380.00214 unidentified	Collagen, type IV, alpha 6	46	0
AF-A0A0R4ISW4-F1-model_v1	2122	7	1728	164082.45062 unidentified	AT-rich interactive domain 1B (SWI1-like)	47	0
AF-Q8TCU4-F12-model_v1	1400	210	1247	16417.42474 unidentified		39	0
AF-K7KQC0-F1-model_v1	1102	128	1092	16605.86292 unidentified	C2H2-type domain-containing protein	42	0
AF-Q86YZ3-F7-model_v1	1400	1	1323	166334.16708 unidentified	Hornerin	31	1
AF-P51125-F1-model_v1	788	11	659	167.80738 unidentified	Calpastatin	56	0
AF-I1L757-F1-model_v1	1360	318	1267	167.80738 unidentified	Protein SCAR	42	0
AF-Q8ILA2-F1-model_v1	2269	420	2045	167840.78104 unidentified	Basal complex protein BCP1	31	0
AF-Q68FD9-F1-model_v1	1940	54	1737	16820.05364 unidentified	UPF0606 protein KIAA1549	44	0
AF-Q8NEZ4-F10-model_v1	1400	1	1275	16829.50857 unidentified		42	1
AF-A0A2R8Q4X2-F1-model_v1	1769	637	1739	168361.51726 unidentified	Mediator of RNA polymerase II transcription subunit 1	47	0
AF-Q02388-F8-model_v1	1400	247	1323	1689.95582 unidentified	Collagen alpha-1(VII) chain	45	0
AF-A0A2R8PYC7-F1-model_v1	2243	86	2110	16893841.73370 unidentified	Uncharacterized protein	42	0
AF-Q24120-F1-model_v1	1059	11	765	169.70983 unidentified	Protein cappuccino	62	0
AF-A0A2R8QES2-F1-model_v1	1193	24	872	169.70983 unidentified	Fibrillar collagen NC1 domain-containing protein	51	0
AF-A0A1D5NSU5-F1-model_v1	1267	6	1099	169.70983 unidentified	Pleckstrin homology domain-containing, family A member 7b	55	0
AF-K7MD15-F1-model_v1	1304	16	1209	169.70983 unidentified	Fip1 domain-containing protein	43	0
AF-A0A087WUL8-F10-model_v1	1400	9	1369	169.70983 unidentified		34	0
AF-Q02817-F6-model_v1	1400	422	1247	169.70983 unidentified	Mucin-2	58	0
AF-Q8IVF2-F9-model_v1	1400	243	1105	169.70983 unidentified	Protein AHNAK2	32	0
AF-Q80VW7-F1-model_v1	1404	7	1296	169.70983 unidentified	Microtubule organization protein AKNA	45	0
AF-A0A0G2JV99-F1-model_v1	1975	103	1076	169.70983 unidentified	Minichromosome maintenance complex component 3-associated protein	63	0
AF-Q4E2T4-F1-model_v1	2053	31	1966	169.70983 unidentified	Protein kinase domain-containing protein	45	0
AF-Q4DZ34-F1-model_v1	2117	21	2112	169.70983 unidentified	Uncharacterized protein	54	1
AF-P15822-F6-model_v1	1400	446	1395	1694.45857 unidentified	Zinc finger protein 40	40	1
AF-A0A0R0HDU9-F1-model_v1	1452	8	1441	1697.46043 unidentified		47	0
AF-D4ADC4-F1-model_v1	2118	14	2013	169718.99723 unidentified	Kinesin family member 26B	44	0
AF-P0DPF2-F18-model_v1	1400	66	1395	1700.46495 unidentified		35	1
AF-A0A2R8QER3-F1-model_v1	2673	44	2314	17019.94373 unidentified	Histone acetyltransferase	49	0
AF-A0A0R0KET0-F1-model_v1	530	70	475	1706.50933 unidentified		50	0
AF-E9AG40-F1-model_v1	2640	1	2640	17065400873.40709 unidentified	Uncharacterized protein	39	1
AF-Q571C7-F1-model_v1	2467	3	2331	17074831.49959 unidentified	Transcription factor TFIIIB component B'' homolog	37	1
AF-K7MK22-F1-model_v1	1293	116	1094	1709.52185 unidentified	Uncharacterized protein	47	0
AF-Q5VVP1-F1-model_v1	1343	106	1149	1709.52185 unidentified	Spermatogenesis-associated protein 31A6	38	0
AF-Q86YZ3-F8-model_v1	1400	56	1183	1709.52185 unidentified	Hornerin	31	0
AF-Q8N3K9-F9-model_v1	1400	85	1263	1709.52185 unidentified	Cardiomyopathy-associated protein 5	35	0
AF-Q9Y6V0-F12-model_v1	1400	29	1395	1709.52185 unidentified		43	1
AF-E9Q0C6-F1-model_v1	1637	30	1600	1709.52185 unidentified	Acrosomal protein KIAA1210	37	0
AF-M9PGK7-F1-model_v1	2272	632	1632	1709.52185 unidentified	Klarsicht, isoform E	43	0
AF-Q8IJL2-F1-model_v1	2405	264	2094	1709.52185 unidentified	Eukaryotic translation initiation factor 2A	43	0
AF-A0A0P0WBK1-F1-model_v1	2493	714	1900	1709.52185 unidentified	Os04g0473900 protein	76	0
AF-Q9NSI6-F1-model_v1	2320	161	1981	1709378.55383 unidentified	Bromodomain and WD repeat-containing protein 1	55	0
AF-Q9NR48-F4-model_v1	1400	174	1397	17106.15853 unidentified	Histone-lysine N-methyltransferase ASH1L	41	1
AF-A4I285-F1-model_v1	1588	69	1547	1713856.06196 unidentified	Uncharacterized protein	30	0
AF-Q13029-F1-model_v1	1718	597	1718	1721.62597 unidentified	PR domain zinc finger protein 2	46	1
AF-F1MAK3-F1-model_v1	2101	12	1592	1721.62597 unidentified	Rho GTPase-activating protein 32	42	0
AF-F1R9L2-F1-model_v1	2317	1	2317	172788098847.95508 unidentified	Family with sequence similarity 83 member Ha	36	1
AF-Q9W1N8-F1-model_v1	941	27	899	173.53818 unidentified	LD45221p	50	0
AF-E7FF48-F1-model_v1	2315	3	2310	1731578.79751 unidentified	Nuclear receptor corepressor 2	41	1
AF-P25822-F1-model_v1	1533	100	1425	173374.72449 unidentified	Maternal protein pumilio	47	0
AF-Q8WXI7-F11-model_v1	1400	217	1384	1736.91998 unidentified		31	0
AF-E7FDX7-F1-model_v1	673	160	594	174.49975 unidentified	Ring finger protein 38	49	0
AF-Q7TSY8-F1-model_v1	1164	209	1154	174.49975 unidentified	Shugoshin 2	44	0
AF-Q9W4E8-F1-model_v1	1281	76	1276	174.49975 unidentified	Uncharacterized protein, isoform C	48	1
AF-Q9NR48-F2-model_v1	1400	33	1230	174.49975 unidentified	Histone-lysine N-methyltransferase ASH1L	41	0
AF-F1QST2-F1-model_v1	1793	200	1571	174.49975 unidentified	Rho GTPase-activating protein 21b	45	0
AF-Q9H2Y7-F1-model_v1	1883	83	1516	174.49975 unidentified	Zinc finger protein 106	44	0
AF-Q9UKL3-F1-model_v1	1982	180	1917	174.49975 unidentified	CASP8-associated protein 2	43	0
AF-Q9UHV7-F1-model_v1	2174	1	2067	174.49975 unidentified	Mediator of RNA polymerase II transcription subunit 13	55	1
AF-A0A140LGY7-F1-model_v1	2583	724	2455	17423232.20608 unidentified	Microtubule-associated protein 1Aa	43	0
AF-Q9Y6V0-F4-model_v1	1400	102	1399	17426284.54361 unidentified	Protein piccolo	45	1
AF-A6H619-F1-model_v1	1682	172	1544	17489.86676 unidentified	PHD and RING finger domain-containing protein 1	45	0
AF-Q9NK54-F1-model_v1	1711	351	1711	175427.84883 unidentified	Protein chiffon	46	1
AF-P20930-F1-model_v1	1400	88	1332	17548.19421 unidentified	Filaggrin	37	0
AF-A4HYV0-F1-model_v1	2481	318	2429	1755.25071 unidentified	WD40_repeat-containing_protein	35	0
AF-E9QDA3-F1-model_v1	1952	5	1751	1764835.37931 unidentified	RAB44, member RAS oncogene family	33	1
AF-Q8IVF2-F20-model_v1	1400	7	1213	176991.89997 unidentified		35	0
AF-A4IAY8-F1-model_v1	1878	9	1821	177124.73723 unidentified	Uncharacterized protein	45	0
AF-E9PY61-F1-model_v1	2293	605	2290	17774174.78233 unidentified	G protein-coupled receptor 179	42	1
AF-A0A0B4K6L3-F1-model_v1	2519	40	1369	177870.93382 unidentified	Uncharacterized protein, isoform C	46	0
AF-I1JYT1-F1-model_v1	1161	36	775	178887.07112 unidentified	Uncharacterized protein	44	0
AF-K7LYX7-F1-model_v1	1295	192	1200	17905.27112 unidentified	Uncharacterized protein	47	0
AF-A4HXE9-F1-model_v1	1838	37	1794	17934.63321 unidentified	Protein kinase domain-containing protein	42	0
AF-C0H5K2-F1-model_v1	2039	163	1758	17964.01935 unidentified	Uncharacterized protein	33	0
AF-Q1LY77-F1-model_v1	1844	197	1566	18052.59002 unidentified	Histone-lysine N-methyltransferase SETD1B-A	46	0
AF-Q15154-F1-model_v1	2024	62	1920	1811.33014 unidentified	Pericentriolar material 1 protein	47	0
AF-Q9W238-F1-model_v1	1333	42	1113	181326.40658 unidentified	LD02331p	49	0
AF-E9AGM0-F1-model_v1	2698	89	2698	1829045783.45812 unidentified	Protein_kinase_-_putative	46	1
AF-E9Q4F7-F1-model_v1	2643	60	2643	1837752603.92802 unidentified	Ankyrin repeat domain-containing protein 11	38	1
AF-Q6MWY2-F1-model_v1	2523	256	2390	184305.38348 unidentified	Uncharacterized PPE family protein PPE54	48	0
AF-O88491-F1-model_v1	2588	66	2537	184497.19445 unidentified	Histone-lysine N-methyltransferase, H3 lysine-36 specific	43	0
AF-P83741-F1-model_v1	2377	88	1951	184634.73128 unidentified	Serine/threonine-protein kinase WNK1	42	0
AF-Q24167-F1-model_v1	1507	474	1466	18506.61238 unidentified	Protein similar	46	0
AF-A0A0R0JQ04-F1-model_v1	1782	99	1555	18536.46325 unidentified		36	0
AF-K7M5G4-F1-model_v1	1882	208	1869	18536.46325 unidentified	GYF domain-containing protein	41	0
AF-Q8WZ42-F52-model_v1	1400	249	1314	18626.43234 unidentified		42	0
AF-Q4V7A4-F1-model_v1	812	103	778	1863.89865 unidentified	Fibrous sheath CABYR-binding protein	49	0
AF-A0A0G2JVZ7-F1-model_v1	1834	2	896	1863.89865 unidentified	Crystallin beta-gamma domain-containing 2	51	1
AF-A0A0P0VT99-F1-model_v1	2616	283	2182	186650.38379 unidentified	Os03g0161100 protein	52	0
AF-P78559-F7-model_v1	1400	4	1344	18676.66057 unidentified	Microtubule-associated protein 1A	46	1
AF-Q2KHR3-F1-model_v1	1735	170	1493	187397.27183 unidentified	Glutamine and serine-rich protein 1	43	0
AF-A0A140LG11-F1-model_v1	526	25	472	1876.53654 unidentified	Si:dkey-56m19.5	50	0
AF-E7FBI2-F1-model_v1	1067	51	997	1876.53654 unidentified	Microtubule-associated protein	43	0
AF-B3DK47-F1-model_v1	1398	107	1285	1876.53654 unidentified	Period circadian clock 1b	50	0
AF-Q96T58-F6-model_v1	1400	754	1357	1879.69550 unidentified	Msx2-interacting protein	44	0
AF-Q6N021-F1-model_v1	2002	1	2002	1881113047.48266 unidentified	Methylcytosine dioxygenase TET2	46	1
AF-Q2VIS4-F1-model_v1	2362	55	2362	1886963801.14472 unidentified	Filaggrin-2	32	1
AF-E7F1H1-F1-model_v1	1242	25	1193	18902.30824 unidentified	Fibrosin	43	0
AF-E7EXE9-F1-model_v1	1766	377	1728	18964.04410 unidentified	Retinoblastoma-binding protein 6	46	0
AF-A0A0R0GH42-F1-model_v1	898	36	822	19044.61629 unidentified		32	0
AF-Q09666-F12-model_v1	1400	40	1381	190559.14232 unidentified		37	0
AF-A4I863-F1-model_v1	2567	1	2567	1907245789937.78442 unidentified	Uncharacterized protein	40	1
AF-Q6T4R5-F1-model_v1	1651	42	1419	19216.83647 unidentified	Nance-Horan syndrome protein	42	0
AF-B2RUQ2-F1-model_v1	2221	111	2175	1928357688.03219 unidentified	Gene model 608, (NCBI)	35	0
AF-P46013-F7-model_v1	1400	31	1400	193071.57176 unidentified	Proliferation marker protein Ki-67	39	1
AF-Q9VE59-F1-model_v1	1136	39	1037	1937.27386 unidentified	Uncharacterized protein, isoform A	44	0
AF-A4I6G0-F1-model_v1	1921	78	1920	194662.56539 unidentified	Hypothetical_protein_-_conserved	35	1
AF-A0A5E4LZQ4-F1-model_v1	2098	1	2098	19498123856.73698 unidentified	Prion-like-(Q/N-rich)-domain-bearing protein	36	1
AF-F1QZF2-F1-model_v1	2468	4	2444	19582.76454 unidentified	Notch receptor 3	59	1
AF-Q8BG87-F1-model_v1	1803	13	1670	19736.81608 unidentified	Methylcytosine dioxygenase TET3	51	0
AF-F1QPU8-F1-model_v1	2516	676	2321	198884.14222 unidentified	Matrix-remodelling-associated 5a	60	0
AF-F1RB21-F1-model_v1	2389	436	2253	198902.24966 unidentified	Si:dkey-193c22.2	73	0
AF-Q5HYC2-F1-model_v1	2103	2	2006	199788.98132 unidentified	Uncharacterized protein KIAA2026	44	1
AF-A0A0H2UKG9-F1-model_v1	1626	206	1285	2.40357 unidentified	Calmodulin-binding transcription activator 1b	47	0
AF-A0A1D6H8E2-F1-model_v1	1781	239	1518	200009.29745 unidentified	Protein ROS1	41	0
AF-A0A1D5NSI1-F1-model_v1	1996	1	1319	20043.00091 unidentified	Lysine (K)-specific demethylase 6B, a	48	1
AF-Q02505-F2-model_v1	1400	1	1400	200722618.44727 unidentified	Mucin-3A	34	1
AF-F1LMK8-F1-model_v1	2525	290	2283	2007328.41099 unidentified	Jumonji domain-containing 1C	48	0
AF-Q8WXI7-F10-model_v1	1400	64	1390	20146.51827 unidentified		31	0
AF-A0A338P6K9-F1-model_v1	1788	34	1588	2017178.71169 unidentified	Glutamine and serine-rich 1	43	0
AF-Q86UQ4-F3-model_v1	1400	638	1243	201816.41226 unidentified	ATP-binding cassette sub-family A member 13	53	0
AF-B7Z141-F1-model_v1	2684	1	2684	202985913176.95532 unidentified	Uncharacterized protein, isoform C	38	1
AF-Q7Z5P9-F33-model_v1	1400	43	1369	202987.81893 unidentified		34	0
AF-Q8WZ42-F51-model_v1	1400	92	1087	2036.90806 unidentified		42	0
AF-Q9R0I7-F1-model_v1	1386	42	879	2040.59022 unidentified	YLP motif-containing protein 1	51	0
AF-A0A0R0I5P4-F1-model_v1	1537	78	1318	2040.59022 unidentified		40	0
AF-X1WBP4-F1-model_v1	1580	156	1283	2040.59022 unidentified	Zinc finger protein 831	35	0
AF-A4HTK1-F1-model_v1	2112	32	1666	2040.59022 unidentified	Protein kinase domain-containing protein	38	0
AF-Q8I455-F1-model_v1	2349	5	2217	2040.59022 unidentified	Centrosomal protein CEP120, putative	42	1
AF-Q9UKN1-F21-model_v1	1400	16	1080	2043.88432 unidentified		43	0
AF-P70670-F1-model_v1	2187	46	2029	20449.09992 unidentified	Nascent polypeptide-associated complex subunit alpha, muscle-specific form	35	0
AF-E7FAC3-F1-model_v1	1130	148	987	2047.18107 unidentified	Si:ch211-161h7.4	49	0
AF-Q9UKN1-F18-model_v1	1400	224	1276	2047.18107 unidentified		33	0
AF-F4JP43-F1-model_v1	2037	4	2000	2047.18107 unidentified	G2484-1 protein	40	1
AF-A4HZ87-F1-model_v1	2661	118	2580	204803.41610 unidentified	Hypothetical_protein_-_conserved	31	0
AF-Q8WXI7-F9-model_v1	1400	10	1392	20489958.78802 unidentified	Mucin-16	31	0
AF-A6ZJ71-F1-model_v1	1607	1	1604	20513.25603 unidentified	Abnormal cell migration protein 38	46	1
AF-Q86YZ3-F2-model_v1	1400	37	1296	2053.81258 unidentified	Hornerin	31	0
AF-Q9W0C9-F1-model_v1	1509	185	1413	2053.81258 unidentified	Uncharacterized protein, isoform A	47	0
AF-A0A0R4IQW1-F1-model_v1	754	94	693	2057.11733 unidentified	Si:ch211-276i12.4	57	0
AF-Q7ZUV7-F1-model_v1	1173	140	1138	2057.11733 unidentified	BRCA2-interacting transcriptional repressor EMSY	43	0
AF-P15822-F3-model_v1	1400	466	1339	2057.11733 unidentified	Zinc finger protein 40	40	0
AF-Q9UKN1-F17-model_v1	1400	202	1218	2057.11733 unidentified		33	0
AF-E7F1U4-F1-model_v1	1507	604	1413	2057.11733 unidentified	Synaptic Ras GTPase-activating protein 1b	54	0
AF-E5FYH1-F1-model_v1	1653	172	1195	2057.11733 unidentified	Protein TOPAZ1	50	0
AF-F1RDK4-F1-model_v1	1676	73	1675	2057.11733 unidentified	Rho GTPase-activating protein 32a	46	1
AF-A2BFT9-F1-model_v1	883	161	874	2070.39303 unidentified	Sorting nexin 19a	61	0
AF-Q92793-F1-model_v1	2442	8	2334	2070.39303 unidentified	CREB-binding protein	51	0
AF-Q7KT60-F1-model_v1	2353	13	2294	207867348.21580 unidentified	Uncharacterized protein	35	0
AF-Q86YZ3-F9-model_v1	1250	40	1194	2087.16151 unidentified	Hornerin	31	0
AF-P0DPF2-F7-model_v1	1400	161	1214	2087.16151 unidentified	Neuroblastoma breakpoint family member 20	35	0
AF-A0A0G2KLK6-F1-model_v1	1551	396	1545	2087.16151 unidentified	Regulatory factor X7b	44	0
AF-Q6V4S5-F1-model_v1	2176	115	2064	2087.16151 unidentified	Protein sidekick-2	71	0
AF-Q8C9B9-F1-model_v1	2256	804	2124	2087.16151 unidentified	Death-inducer obliterator 1	45	0
AF-A4HSX2-F1-model_v1	1595	145	996	20889.87952 unidentified	Hypothetical_protein_-_conserved	39	0
AF-B8JLP7-F1-model_v1	1987	326	1565	20921.59354 unidentified	Ankyrin repeat domain 12	42	0
AF-D3ZX10-F1-model_v1	2601	1	2601	2094034501468.28613 unidentified	BAH domain and coiled-coil-containing 1	40	1
AF-Q09666-F3-model_v1	1400	411	1391	21.86576 unidentified	Neuroblast differentiation-associated protein AHNAK	32	0
AF-K7LBT8-F1-model_v1	1674	3	1421	21.86576 unidentified	CW-type domain-containing protein	42	1
AF-D3ZZ51-F1-model_v1	2232	1	2232	2100425220.53956 unidentified	Proline-rich coiled-coil 2B	37	1
AF-D3ZN76-F1-model_v1	2346	382	2313	210407.44692 unidentified	Protein transport protein sec16	40	0
AF-Q9SRD9-F1-model_v1	1532	135	1518	2120570.89717 unidentified	Uncharacterized protein F28O16.11	41	0
AF-A0A0B4JCZ8-F1-model_v1	2028	213	1918	212222.30851 unidentified	Missing-in-metastasis, isoform F	41	0
AF-D3ZMD6-F1-model_v1	1694	3	1346	213.04706 unidentified	Glutamine and serine rich 1 (Predicted)	43	1
AF-P13611-F3-model_v1	1400	121	1107	213634209.78284 unidentified	Versican core protein	33	0
AF-P25054-F6-model_v1	1400	35	1222	2137389.42955 unidentified	Adenomatous polyposis coli protein	43	0
AF-Q09666-F15-model_v1	1400	55	1399	214468.84616 unidentified		34	1
AF-P98088-F11-model_v1	1400	46	1230	21472.01279 unidentified		43	0
AF-F1QI87-F1-model_v1	2055	593	1908	21482.69531 unidentified	Gon-4-like (C. elegans)	48	0
AF-Q12955-F16-model_v1	1377	4	1303	21504.16548 unidentified		44	1
AF-D3Z9D0-F1-model_v1	1867	43	1834	215390.60575 unidentified	Similar to KIAA1549 protein	44	0
AF-P46013-F5-model_v1	1400	89	1280	217116.06241 unidentified	Proliferation marker protein Ki-67	38	0
AF-A0A087WUL8-F9-model_v1	1400	20	1394	217827.64888 unidentified		35	0
AF-A4I9T5-F1-model_v1	1590	7	1465	21804.76917 unidentified	Hypothetical_protein_-_conserved	55	0
AF-O00555-F1-model_v1	2506	1	2324	21873.91825 unidentified	Voltage-dependent P/Q-type calcium channel subunit alpha-1A	56	1
AF-D4ABR5-F1-model_v1	2222	249	2220	2191165271.79839 unidentified	Uncharacterized protein RGD1560175_predicted	35	1
AF-B7YZU2-F1-model_v1	1693	217	1418	21945.21541 unidentified	Serine protease filzig	45	0
AF-P98081-F1-model_v1	2224	740	2062	21966.91542 unidentified	Protein disabled	39	0
AF-A0A0G2K0C4-F1-model_v1	352	38	226	22.23622 unidentified	Uncharacterized protein	29	0
AF-K7KKF9-F1-model_v1	1641	122	1583	22064.84674 unidentified	C3H1-type domain-containing protein	42	0
AF-Q3UHR0-F1-model_v1	2643	5	1850	22064.84674 unidentified	BAH and coiled-coil domain-containing protein 1	40	1
AF-Q01705-F1-model_v1	2531	332	2502	222.80618 unidentified	Neurogenic locus notch homolog protein 1	60	0
AF-Q1ZXD8-F1-model_v1	1517	1	1511	2226.13956 unidentified	Uncharacterized protein	55	1
AF-Q9VAS9-F1-model_v1	2417	37	2089	2226.13956 unidentified	APC-like, isoform A	42	0
AF-A0A1D6IS44-F1-model_v1	2322	165	2312	222834685.47245 unidentified	Uncharacterized protein	68	0
AF-B0UYQ8-F1-model_v1	1069	96	971	2229.58011 unidentified	Si:dkey-67c22.2	46	0
AF-Q99590-F1-model_v1	1463	395	1311	2229.58011 unidentified	Protein SCAF11	41	0
AF-Q86B91-F1-model_v1	1513	270	1422	2229.58011 unidentified	Protein tincar	46	0
AF-Q1EHB3-F1-model_v1	1595	43	520	2229.58011 unidentified	A disintegrin and metalloproteinase with thrombospondin motifs 7	65	0
AF-Q5THK1-F1-model_v1	2151	101	2009	2233.02331 unidentified	Protein PRR14L	34	0
AF-A0A1D6GR09-F1-model_v1	1334	17	1211	223587.63383 unidentified	Uncharacterized protein	29	0
AF-M9PB01-F1-model_v1	2397	1006	2395	2239.94904 unidentified	WD repeat domain 62, isoform G	49	1
AF-H7BZ55-F1-model_v1	1653	185	1559	224.95767 unidentified	Putative ciliary rootlet coiled-coil protein 2	72	0
AF-O53553-F1-model_v1	1901	452	1595	224127.53600 unidentified	Uncharacterized PE-PGRS family protein PE_PGRS54	41	0
AF-Q86YZ3-F1-model_v1	1400	232	1305	2243.40024 unidentified	Hornerin	35	0
AF-A0A0N4SUA6-F1-model_v1	1530	36	905	2243.40024 unidentified	Protein TOPAZ1	53	0
AF-Q02505-F7-model_v1	1400	39	1328	22492.53288 unidentified	Mucin-3A	42	0
AF-Q9SB63-F1-model_v1	1412	104	1401	2250.34203 unidentified	Protein MODIFIER OF SNC1 1	41	0
AF-Q8BZ21-F1-model_v1	2003	390	1992	2253.80122 unidentified	Histone acetyltransferase KAT6A	48	0
AF-A4HRU6-F1-model_v1	1651	1	1651	22564349448.06424 unidentified	Hypothetical_protein_-_conserved	31	1
AF-A4HY80-F1-model_v1	1675	80	1675	2264.22626 unidentified	Protein kinase domain-containing protein	41	1
AF-Q9FXB5-F1-model_v1	522	81	477	227.18960 unidentified	F25P12.91 protein	48	0
AF-A0A2R8RWC4-F1-model_v1	577	67	396	227.18960 unidentified	TSC22 domain family 2	50	0
AF-K7LSY7-F1-model_v1	749	117	650	227.18960 unidentified	Uncharacterized protein	49	0
AF-I1M6E7-F1-model_v1	773	259	766	227.18960 unidentified	DUF1296 domain-containing protein	46	0
AF-F1M3A0-F1-model_v1	818	129	818	227.18960 unidentified	Fibrosin-like 1	46	1
AF-A0A1D6HPJ2-F1-model_v1	848	3	784	227.18960 unidentified	Homeodomain	41	1
AF-Q8RWN7-F1-model_v1	856	35	257	227.18960 unidentified	Protein phosphatase 2C 32	57	0
AF-P54233-F1-model_v1	886	586	859	227.18960 unidentified	Inducible nitrate reductase [NADH] 1	84	0
AF-K7MZP1-F1-model_v1	887	4	747	227.18960 unidentified	PPM-type phosphatase domain-containing protein	57	1
AF-A0A144A2U1-F1-model_v1	901	95	629	227.18960 unidentified	Magnesium transporter, putative	45	0
AF-E7F4T4-F1-model_v1	904	544	882	227.18960 unidentified	Zinc finger CCCH-type-containing 7Bb	63	0
AF-A0A0R4IKY4-F1-model_v1	914	4	772	227.18960 unidentified	Si:ch73-305o9.3	46	1
AF-A4HRL3-F1-model_v1	918	47	867	227.18960 unidentified	Uncharacterized protein	54	0
AF-P38266-F1-model_v1	947	52	947	227.18960 unidentified	Altered inheritance of mitochondria protein 3	54	1
AF-Q99ME3-F1-model_v1	962	57	759	227.18960 unidentified	Synphilin-1	50	0
AF-A4I1B0-F1-model_v1	1058	443	875	227.18960 unidentified	Hypothetical_protein_-_conserved	38	0
AF-M0RDM1-F1-model_v1	1070	7	1068	227.18960 unidentified	RCG32111	49	1
AF-F1REK0-F1-model_v1	1072	149	835	227.18960 unidentified	Sin3A-associated protein a	44	0
AF-A4HXW4-F1-model_v1	1107	1	348	227.18960 unidentified	Hypothetical_protein_-_conserved	65	1
AF-Q9VID4-F1-model_v1	1119	317	1003	227.18960 unidentified	LD38259p	47	0
AF-F1QN90-F1-model_v1	1148	272	958	227.18960 unidentified	WWC family member 3	60	0
AF-Q14865-F1-model_v1	1188	419	1111	227.18960 unidentified	AT-rich interactive domain-containing protein 5B	49	0
AF-K7KMH8-F1-model_v1	1207	31	914	227.18960 unidentified	Formin-like protein	65	0
AF-A0A0R0EKQ0-F1-model_v1	1228	721	1203	227.18960 unidentified		51	0
AF-O70305-F1-model_v1	1285	197	1142	227.18960 unidentified	Ataxin-2	44	0
AF-Q5VT06-F10-model_v1	1317	27	1234	227.18960 unidentified		53	0
AF-Q9Y2K2-F1-model_v1	1321	4	998	227.18960 unidentified	Serine/threonine-protein kinase SIK3	50	1
AF-Q9VP80-F1-model_v1	1325	241	1238	227.18960 unidentified	FI21420p1	54	0
AF-Q96JG9-F14-model_v1	1325	168	1124	227.18960 unidentified		42	0
AF-E9QA35-F1-model_v1	1336	195	1078	227.18960 unidentified	Spermatogenesis-associated 31 subfamily D, member 1A	42	0
AF-E7FGZ9-F1-model_v1	1340	1078	1337	227.18960 unidentified	Zinc finger CCCH-type-containing 4	49	1
AF-F1QX32-F1-model_v1	1343	99	1257	227.18960 unidentified	RAS protein activator-like 2	59	0
AF-O14686-F14-model_v1	1400	12	1327	227.18960 unidentified		47	0
AF-P0DPF2-F4-model_v1	1400	167	1374	227.18960 unidentified	Neuroblastoma breakpoint family member 20	35	0
AF-P49454-F8-model_v1	1400	13	1371	227.18960 unidentified	Centromere protein F	70	0
AF-Q01484-F7-model_v1	1400	264	1363	227.18960 unidentified	Ankyrin-2	49	0
AF-Q09666-F21-model_v1	1400	352	937	227.18960 unidentified		36	0
AF-Q15772-F10-model_v1	1400	18	796	227.18960 unidentified		52	0
AF-Q5SZK8-F8-model_v1	1400	23	1101	227.18960 unidentified	FRAS1-related extracellular matrix protein 2	81	0
AF-Q7Z5P9-F11-model_v1	1400	59	1081	227.18960 unidentified		33	0
AF-Q7Z5P9-F13-model_v1	1400	178	1397	227.18960 unidentified		30	1
AF-Q8WXI7-F27-model_v1	1400	25	1170	227.18960 unidentified		34	0
AF-Q4D7W6-F1-model_v1	1416	119	1411	227.18960 unidentified	Uncharacterized protein	54	1
AF-E7F487-F1-model_v1	1426	2	1097	227.18960 unidentified	Protein phosphatase 1, regulatory subunit 3Aa	38	1
AF-Q14207-F1-model_v1	1427	284	1287	227.18960 unidentified	Protein NPAT	43	0
AF-I1JZX8-F1-model_v1	1428	619	1235	227.18960 unidentified	TFIIS N-terminal domain-containing protein	44	0
AF-A8JUV3-F1-model_v1	1457	5	996	227.18960 unidentified	NFAT nuclear factor, isoform B	48	1
AF-A2ABV5-F1-model_v1	1459	23	1338	227.18960 unidentified	Mediator of RNA polymerase II transcription subunit 14	72	0
AF-Q80TE7-F1-model_v1	1490	327	1102	227.18960 unidentified	Leucine-rich repeat-containing protein 7	53	0
AF-P53565-F1-model_v1	1504	270	1499	227.18960 unidentified	Homeobox protein cut-like 1	60	1
AF-Q9VTN2-F1-model_v1	1514	202	1385	227.18960 unidentified	GH09355p	41	0
AF-Q5QGS0-F1-model_v1	1516	537	1384	227.18960 unidentified	Neurite extension and migration factor	40	0
AF-Q9VE07-F1-model_v1	1555	206	1272	227.18960 unidentified	Uncharacterized protein	43	0
AF-X1WCX6-F1-model_v1	1573	532	1541	227.18960 unidentified	Si:ch211-196i2.1	46	0
AF-Q4DL91-F1-model_v1	1576	20	926	227.18960 unidentified	PPM-type phosphatase domain-containing protein	42	0
AF-B7YZF2-F1-model_v1	1633	72	1627	227.18960 unidentified	Shavenoid, isoform B	47	0
AF-E7F3Z4-F1-model_v1	1676	138	1452	227.18960 unidentified	Glutamate receptor	51	0
AF-Q9P2F8-F1-model_v1	1722	359	1643	227.18960 unidentified	Signal-induced proliferation-associated 1-like protein 2	55	0
AF-Q12088-F1-model_v1	1755	13	1533	227.18960 unidentified	Transposon Ty1-LR1 Gag-Pol polyprotein	65	0
AF-E0CYV9-F1-model_v1	1786	433	1287	227.18960 unidentified	Uncharacterized protein C4orf54 homolog	39	0
AF-E9QJ97-F1-model_v1	1805	742	1587	227.18960 unidentified	Pleckstrin homology domain-interacting protein	65	0
AF-A0A0G2K212-F1-model_v1	1808	336	1605	227.18960 unidentified	Non-specific serine/threonine protein kinase	48	0
AF-P49793-F1-model_v1	1816	108	1048	227.18960 unidentified	Nuclear pore complex protein Nup98-Nup96	55	0
AF-A0A0R4IDZ5-F1-model_v1	1823	295	1578	227.18960 unidentified	Lysine (K)-specific demethylase 3B	56	0
AF-C6S3F2-F1-model_v1	1830	364	1390	227.18960 unidentified	Serine esterase, putative	39	0
AF-A4HSY2-F1-model_v1	1849	37	1785	227.18960 unidentified	Protein_phosphatase_2C_-_putative	39	0
AF-A4HUX4-F1-model_v1	1865	678	1835	227.18960 unidentified	Uncharacterized protein	31	0
AF-A4I290-F1-model_v1	1871	115	1222	227.18960 unidentified	SNF2_family_N-terminal_domain/DEAD/DEAH_box_helicase/Ring_finger_domain /Zinc_finger_-_C3HC4_type_(RING_finger )/Helicase_conserved_C-terminal_domain_containing_protein_-_putative	42	0
AF-Q8BI84-F1-model_v1	1930	588	1797	227.18960 unidentified	Transport and Golgi organization protein 1 homolog	50	0
AF-Q07283-F1-model_v1	1943	14	1553	227.18960 unidentified	Trichohyalin	61	0
AF-Q5T5P2-F1-model_v1	1943	45	1899	227.18960 unidentified	Sickle tail protein homolog	45	0
AF-Q9HCM3-F1-model_v1	1950	263	1501	227.18960 unidentified	UPF0606 protein KIAA1549	43	0
AF-Q6DFV5-F1-model_v1	1964	282	1335	227.18960 unidentified	Probable helicase with zinc finger domain	58	0
AF-D4ADZ6-F1-model_v1	1964	592	1879	227.18960 unidentified	Helicase with zinc finger	58	0
AF-E9Q7C4-F1-model_v1	1971	10	1505	227.18960 unidentified	Proline-rich 14-like	35	0
AF-Q8I4U7-F1-model_v1	1989	353	1917	227.18960 unidentified	Uncharacterized protein	39	0
AF-Q8I2R1-F1-model_v1	2082	674	1733	227.18960 unidentified	Uncharacterized protein	38	0
AF-Q9Y566-F1-model_v1	2161	914	1864	227.18960 unidentified	SH3 and multiple ankyrin repeat domains protein 1	47	0
AF-D3ZWL9-F1-model_v1	2219	21	2111	227.18960 unidentified	Death inducer-obliterator 1	45	0
AF-I1KI89-F1-model_v1	2226	88	1130	227.18960 unidentified	Uncharacterized protein	54	0
AF-M9PHU0-F1-model_v1	2263	477	2263	227.18960 unidentified	Uncharacterized protein, isoform C	47	1
AF-F1R8Y4-F1-model_v1	2372	1541	2280	227.18960 unidentified	Mucin 13a, cell surface-associated	36	0
AF-P46100-F1-model_v1	2492	738	2339	227.18960 unidentified	Transcriptional regulator ATRX	50	0
AF-Q6WRH9-F1-model_v1	2597	167	2075	227.18960 unidentified	Immunoglobulin superfamily member 10	57	0
AF-Q8I418-F1-model_v1	2606	99	2288	227.18960 unidentified	Guanidine nucleotide exchange factor	44	0
AF-Q8WZ42-F49-model_v1	1400	250	1399	2278050.88750 unidentified		49	1
AF-Q9VMD0-F1-model_v1	1659	2	1656	227831.37041 unidentified	Daxx-like protein	45	1
AF-Q9P2P6-F14-model_v1	1400	151	1290	228.28962 unidentified		36	0
AF-Q8TCU4-F15-model_v1	1368	7	1166	2281.76058 unidentified		43	0
AF-K7LQE4-F1-model_v1	2009	31	1821	228256.93212 unidentified	Uncharacterized protein	40	0
AF-Q9P2P1-F1-model_v1	1898	63	1782	2292.25001 unidentified	Protein NYNRIN	58	0
AF-A0A0K3AUE4-F1-model_v1	1968	46	1715	23.63560 unidentified	Signal element on autosome protein 2	44	0
AF-B2RQG2-F1-model_v1	2025	106	2025	23.63560 unidentified	PHD finger protein 3	42	1
AF-Q91YE8-F1-model_v1	1087	110	1033	230.50770 unidentified	Synaptopodin-2	49	0
AF-D4ABB3-F1-model_v1	1121	69	576	230.50770 unidentified	ADAM metallopeptidase with thrombospondin type 1 motif, 17	70	0
AF-Q16821-F1-model_v1	1122	309	1092	230.50770 unidentified	Protein phosphatase 1 regulatory subunit 3A	44	0
AF-Q7TS75-F1-model_v1	1132	63	948	230.50770 unidentified	APC membrane recruitment protein 1	48	0
AF-Q2QV86-F1-model_v1	1184	283	1170	230.50770 unidentified	Expressed protein	43	0
AF-A4I146-F1-model_v1	1267	129	1142	230.50770 unidentified	Hypothetical_protein_-_conserved	49	0
AF-M0RCV5-F1-model_v1	1321	106	1198	230.50770 unidentified	RUN and SH3 domain-containing 2	46	0
AF-O14686-F6-model_v1	1400	57	1352	230.50770 unidentified	Histone-lysine N-methyltransferase 2D	49	0
AF-P0DPF2-F11-model_v1	1400	261	1248	230.50770 unidentified		34	0
AF-P20930-F12-model_v1	1400	243	1271	230.50770 unidentified		36	0
AF-P78559-F5-model_v1	1400	104	1300	230.50770 unidentified	Microtubule-associated protein 1A	45	0
AF-P98088-F18-model_v1	1400	7	1231	230.50770 unidentified		47	0
AF-Q8IZF6-F3-model_v1	1400	339	1346	230.50770 unidentified	Adhesion G-protein coupled receptor G4	32	0
AF-F1LRJ1-F1-model_v1	1671	152	1263	230.50770 unidentified	Collagen type IV alpha 3 chain	47	0
AF-Q8IKV6-F1-model_v1	2189	124	739	230.50770 unidentified	Rhoptry neck protein 2	49	0
AF-A4I2E0-F1-model_v1	2510	202	2131	230.50770 unidentified	Uncharacterized protein	31	0
AF-A0A2R8RSL7-F1-model_v1	2002	8	1923	2306937.55443 unidentified	Uncharacterized protein	40	0
AF-E9Q8J5-F1-model_v1	896	25	840	231.61572 unidentified	Predicted gene 597	47	0
AF-Q8WXI7-F32-model_v1	1400	100	1366	23265325.85331 unidentified		34	0
AF-Q6NZN1-F1-model_v1	1644	18	1509	23296.89233 unidentified	Peroxisome proliferator-activated receptor gamma coactivator-related protein 1	41	0
AF-A0A1D6ITJ4-F1-model_v1	669	54	665	233.84986 unidentified	RING/FYVE/PHD zinc finger superfamily protein	47	1
AF-Q9VDR1-F1-model_v1	863	137	852	233.84986 unidentified	Mediator of RNA polymerase II transcription subunit 25	59	0
AF-A0A0R4ID77-F1-model_v1	968	32	902	233.84986 unidentified	Zgc:111868	42	0
AF-X1WHS9-F1-model_v1	2316	757	1576	23484.63150 unidentified	Si:ch73-181m17.1	69	0
AF-Q92954-F1-model_v1	1404	114	1156	235143.35343 unidentified	Proteoglycan 4	47	0
AF-E7FB55-F1-model_v1	2142	1	2131	235149898.41869 unidentified	Si:ch73-181d5.4	41	1
AF-Q9C0F0-F1-model_v1	2248	53	2166	2354491030.57335 unidentified	Putative Polycomb group protein ASXL3	38	0
AF-Q9W363-F1-model_v1	1837	58	1830	236424561.31449 unidentified	Multi sex combs, isoform A	46	0
AF-Q8I486-F1-model_v1	1720	7	1588	2366.93246 unidentified	Interspersed repeat antigen	35	0
AF-A0A1D6MDN5-F1-model_v1	1520	106	1233	23705.43800 unidentified	Auxin-like 1 protein	48	0
AF-Q8NG31-F1-model_v1	2342	3	2070	2374263.28759 unidentified	Kinetochore scaffold 1	39	1
AF-G5E893-F1-model_v1	2041	624	1745	23761.68813 unidentified	Ankyrin repeat domain 12	41	0
AF-Q8IJP6-F1-model_v1	2279	351	2273	2381351.32266 unidentified	Uncharacterized protein	32	0
AF-A4I6T1-F1-model_v1	2283	1	2283	2383318076673998.50000 unidentified	Protein_kinase_-_putative	36	1
AF-A0A0G2JZW4-F1-model_v1	2308	580	2276	23897.43256 unidentified	APC regulator of WNT-signaling pathway 2	47	0
AF-A4HZ91-F1-model_v1	1685	150	1328	24.00432 unidentified	Hypothetical_protein_-_conserved	64	0
AF-P13611-F1-model_v1	1400	568	1376	24.36278 unidentified	Versican core protein	45	0
AF-Q8WXI7-F25-model_v1	1400	189	1400	24.36278 unidentified		34	1
AF-Q9VWC6-F1-model_v1	1596	16	1596	24.36278 unidentified	FI17950p1	45	1
AF-K7KW79-F1-model_v1	1629	43	1522	24.72719 unidentified	C3H1-type domain-containing protein	43	0
AF-K7KHV4-F1-model_v1	1786	39	1574	240.63727 unidentified	GYF domain-containing protein	42	0
AF-Q96JK9-F1-model_v1	1138	108	874	2418.86750 unidentified	Mastermind-like protein 3	45	0
AF-A4HZD1-F1-model_v1	1599	378	1303	2418.86750 unidentified	RecF/RecN/SMC_N_terminal_domain /SMC_proteins_Flexible_Hinge_Domain_-_putative	68	0
AF-P38398-F1-model_v1	1863	499	1464	2418.86750 unidentified	Breast cancer type 1 susceptibility protein	40	0
AF-Q8IL57-F1-model_v1	2247	408	2237	2418.86750 unidentified	Serine/threonine protein kinase, putative	35	0
AF-O75376-F1-model_v1	2440	3	2440	242061437.37144 unidentified	Nuclear receptor corepressor 1	41	1
AF-Q8WXI7-F28-model_v1	1400	249	1303	2422.45383 unidentified		34	0
AF-A0A0P0W838-F1-model_v1	1270	183	1252	2426.04281 unidentified	Os04g0245000 protein	47	0
AF-Q5RHP9-F1-model_v1	1530	185	1494	2426.04281 unidentified	Glutamate-rich protein 3	43	0
AF-Q5VYM1-F1-model_v1	1079	173	1025	24308.23199 unidentified	Uncharacterized protein C9orf131	38	0
AF-A4HY15-F1-model_v1	2047	1	2047	243178380875.67633 unidentified	Protein_of_uncharacterized_function_(DUF3648)_-_p utative	45	1
AF-A0A0R0GHB6-F1-model_v1	873	232	833	2436.85842 unidentified		31	0
AF-F1Q4N0-F1-model_v1	1228	99	1220	2436.85842 unidentified	Homeodomain-interacting protein kinase 2	51	0
AF-A0A0G2KA99-F1-model_v1	1281	317	1008	2436.85842 unidentified	AF4/FMR2 family member 2	48	0
AF-O60281-F6-model_v1	1400	148	1028	2436.85842 unidentified	Zinc finger protein 292	48	0
AF-P25054-F8-model_v1	1400	16	1337	2436.85842 unidentified	Adenomatous polyposis coli protein	41	0
AF-Q68DQ2-F1-model_v1	1400	11	1169	2436.85842 unidentified	Very large A-kinase anchor protein	36	0
AF-Q9VQM0-F1-model_v1	2162	667	2084	2436.85842 unidentified	Toucan, isoform A	43	0
AF-K7KP88-F1-model_v1	2346	391	2116	2436.85842 unidentified	Uncharacterized protein	37	0
AF-B2RTY4-F1-model_v1	2548	727	2397	2436.85842 unidentified	Unconventional myosin-IXa	57	0
AF-P0DJD1-F1-model_v1	1756	791	1669	244.05181 unidentified	RANBP2-like and GRIP domain-containing protein 2	64	0
AF-A1ZBW7-F1-model_v1	1469	86	1343	2447.69809 unidentified	WASH complex subunit 2	47	0
AF-I1KJH0-F1-model_v1	1674	2	1042	2447.69809 unidentified	MI domain-containing protein	47	1
AF-A4HSK9-F1-model_v1	1940	442	1933	2451008.32677 unidentified	Hypothetical_protein_-_conserved	34	0
AF-K7MM61-F1-model_v1	2361	2	2221	24550065.18135 unidentified	Uncharacterized protein	37	1
AF-A8JUR1-F1-model_v1	2281	1	2281	24695714453.36110 unidentified	Uncharacterized protein, isoform A	35	1
AF-Q4CVE1-F1-model_v1	2323	284	2315	2475718.82940 unidentified	Uncharacterized protein	61	0
AF-P78559-F8-model_v1	1400	84	1266	24914.04882 unidentified	Microtubule-associated protein 1A	47	0
AF-Q8WXI7-F6-model_v1	1400	11	1377	249748262.44520 unidentified	Mucin-16	31	0
AF-A0A0R4IPR0-F1-model_v1	2475	1054	2458	250037.30645 unidentified	Tyrosine-protein phosphatase non-receptor type 13	60	0
AF-A0A1D6LGI2-F1-model_v1	1715	59	1603	25025.27959 unidentified	Putative MYB DNA-binding domain superfamily protein	40	0
AF-A0A1D6L9A9-F1-model_v1	2141	1	2141	25079900818.01245 unidentified	Protein SCAR2	36	1
AF-Q8IBL5-F1-model_v1	2190	1	2190	251697456829.82843 unidentified	Uncharacterized protein	30	1
AF-Q9UKN1-F12-model_v1	1400	102	1352	25590980.07823 unidentified		33	0
AF-Q8WXI7-F21-model_v1	1400	35	1373	25608.80389 unidentified		34	0
AF-Q9H4A3-F1-model_v1	2382	101	1891	25618.17230 unidentified	Serine/threonine-protein kinase WNK1	42	0
AF-Q7Z5P9-F34-model_v1	1400	233	1256	25641.61762 unidentified		34	0
AF-Q9VT00-F1-model_v1	2351	1	1701	257468.71053 unidentified	Jumonji, AT rich interactive domain 2	46	1
AF-A0A1D6FRE1-F1-model_v1	1422	74	1340	25794.32778 unidentified	CW-type Zinc Finger	45	0
AF-A1ZAP8-F1-model_v1	1868	158	1821	2592341.32635 unidentified	Uncharacterized protein, isoform C	42	0
AF-A4HRV2-F1-model_v1	1671	138	1665	25971.08683 unidentified	PTP1-interacting_protein_-_39_kDa_-_putative	30	0
AF-Q4CQM0-F1-model_v1	681	24	354	26.57616 unidentified	CRAL-TRIO domain-containing protein	65	0
AF-K7KKJ7-F1-model_v1	1769	84	1459	26.57616 unidentified	Uncharacterized protein	36	0
AF-E9QEX9-F1-model_v1	2607	5	2573	2601701.40812 unidentified	Ankyrin repeat and KH domain-containing 1	52	1
AF-Q8WXI7-F47-model_v1	1400	109	1375	2608439.27432 unidentified		34	0
AF-I1KKN0-F1-model_v1	1296	51	1281	2620.52610 unidentified	Uncharacterized protein	53	0
AF-Q4DN27-F1-model_v1	2123	2	1913	2620.52610 unidentified	Uncharacterized protein	59	1
AF-Q9FKN5-F1-model_v1	1342	247	1259	2624.25887 unidentified	Cardiomyopathy-associated protein	43	0
AF-P0DPF2-F6-model_v1	1400	111	1388	2624.25887 unidentified	Neuroblastoma breakpoint family member 20	34	0
AF-O15018-F4-model_v1	1400	286	1377	26250.58801 unidentified	PDZ domain-containing protein 2	41	0
AF-Q64318-F1-model_v1	1117	52	1041	2639.25059 unidentified	Zinc finger E-box-binding homeobox 1	48	0
AF-Q96HA1-F1-model_v1	1249	107	1222	2639.25059 unidentified	Nuclear envelope pore membrane protein POM 121	41	0
AF-A0A087WUL8-F5-model_v1	1400	123	1260	2639.25059 unidentified		33	0
AF-Q8WXI7-F53-model_v1	1400	96	1364	2639.25059 unidentified		33	0
AF-R4GE71-F1-model_v1	1737	255	1415	2639.25059 unidentified	Synaptotagmin-like 2b	44	0
AF-F8W3J1-F1-model_v1	1253	44	1148	2642.99667 unidentified	Neurite extension and migration factor a	43	0
AF-A0A368UGR4-F1-model_v1	1389	381	1036	2642.99667 unidentified		63	0
AF-O96266-F1-model_v1	2380	152	2159	2642.99667 unidentified	Patatin-like phospholipase, putative	39	0
AF-Q9H7P9-F1-model_v1	1386	298	1326	2650.53093 unidentified	Pleckstrin homology domain-containing family G member 2	46	0
AF-P51587-F7-model_v1	1400	91	1258	2650.53093 unidentified	Breast cancer type 2 susceptibility protein	45	0
AF-Q2LD37-F18-model_v1	1400	206	1201	2650.53093 unidentified		58	0
AF-O15027-F1-model_v1	2357	25	1454	2650.53093 unidentified	Protein transport protein Sec16A	40	0
AF-P20357-F1-model_v1	1828	101	1828	2652658.71484 unidentified	Microtubule-associated protein 2	39	1
AF-Q8IXJ9-F1-model_v1	1541	50	1451	2654.28501 unidentified	Polycomb group protein ASXL1	42	0
AF-A4I5D9-F1-model_v1	2523	80	2147	266369.65078 unidentified	IQ_calmodulin-binding_motif_containing_protein_-_putative	30	0
AF-B4DH59-F1-model_v1	902	100	702	2673.16377 unidentified	Neuroblastoma breakpoint family member 26	37	0
AF-D4A582-F1-model_v1	2376	341	2284	2676.93384 unidentified	Zinc finger, DBF-type-containing 2	35	0
AF-Q9VZ85-F1-model_v1	1984	78	1554	2678.79178 unidentified	Rho guanine nucleotide exchange factor at 64C, isoform A	46	0
AF-A0A2R8Q4B7-F1-model_v1	2188	1	2093	269007724.33385 unidentified	Matrin-type domain-containing protein	44	1
AF-P78559-F6-model_v1	1400	20	1388	26905.65161 unidentified	Microtubule-associated protein 1A	44	0
AF-A0A1D6J8T3-F1-model_v1	1585	162	1321	26905.65161 unidentified	Uncharacterized protein	37	0
AF-K7KN46-F1-model_v1	2242	35	2242	269181558.54312 unidentified	Uncharacterized protein	38	1
AF-Q8WXI7-F1-model_v1	1400	38	1400	269436.94361 unidentified	Mucin-16	32	1
AF-A0A368UH67-F1-model_v1	1160	140	1115	27098.16971 unidentified		31	0
AF-Q8VHD8-F1-model_v1	2496	1	2496	2718446952208730.50000 unidentified	Hornerin	33	1
AF-Q09666-F23-model_v1	1400	131	1328	272302.00341 unidentified		35	0
AF-Q4DBZ2-F1-model_v1	1361	41	1314	2723748.33353 unidentified	Uncharacterized protein	43	0
AF-Q9VAW5-F1-model_v1	1673	27	1642	272479.38655 unidentified	La-related protein 1	43	0
AF-Q01484-F8-model_v1	1400	160	1377	273733.68029 unidentified	Ankyrin-2	44	0
AF-Q9VYD1-F1-model_v1	2313	56	2020	274144.76286 unidentified	Probable histone-lysine N-methyltransferase CG1716	47	0
AF-Q92794-F1-model_v1	2004	343	1954	2747.96730 unidentified	Histone acetyltransferase KAT6A	47	0
AF-Q8WZ42-F55-model_v1	1400	50	1210	2747112.10872 unidentified		45	0
AF-Q12888-F1-model_v1	1972	13	1730	275095233.75922 unidentified	TP53-binding protein 1	43	0
AF-P20930-F10-model_v1	1400	152	1397	27558.81248 unidentified		37	1
AF-Q8IVF2-F19-model_v1	1400	16	1346	2760154.90119 unidentified		34	0
AF-Q86YZ3-F4-model_v1	1400	227	1351	27658408.38681 unidentified	Hornerin	31	0
AF-Q09666-F18-model_v1	1400	202	1306	277760.77238 unidentified		45	0
AF-Q8IWN7-F1-model_v1	2400	369	2288	27809.34238 unidentified	Retinitis pigmentosa 1-like 1 protein	38	0
AF-F1M0H0-F1-model_v1	2216	1	2216	278446608588.79779 unidentified	Zinc finger protein 318	40	1
AF-A0A0R4ICL0-F1-model_v1	1476	21	1471	27858.09688 unidentified	Family with sequence similarity 193 member A	51	1
AF-D4A0U3-F1-model_v1	1875	42	1683	279.85434 unidentified	Zinc finger protein 638	45	0
AF-E7F011-F1-model_v1	2384	101	2384	28114982233.00764 unidentified	Upstream transcription factor family member 3	34	1
AF-U3JAU2-F1-model_v1	1984	10	1642	2812.14641 unidentified	Trinucleotide repeat-containing adaptor 6B	37	0
AF-Q8WXI7-F44-model_v1	1400	56	1292	281451.58724 unidentified		34	0
AF-A0A1B0GUW6-F1-model_v1	1196	30	1194	28181736.94735 unidentified		38	1
AF-Q02388-F7-model_v1	1400	99	1387	2820767.46939 unidentified	Collagen alpha-1(VII) chain	44	0
AF-Q9VVC6-F1-model_v1	2029	56	1509	2829.29039 unidentified	Ephexin, isoform D	46	0
AF-Q9VXJ5-F1-model_v1	1311	12	1235	2833.16896 unidentified	Disco-related, isoform A	44	0
AF-Q8IJI4-F1-model_v1	2290	112	2251	283463.24670 unidentified	PHAX domain-containing protein, putative	34	0
AF-Q8I551-F1-model_v1	1915	47	1913	2837.05017 unidentified	Uncharacterized protein	44	1
AF-D6MUD3-F1-model_v1	1815	46	1602	2848.74514 unidentified	Collagen type XI alpha-1b	52	0
AF-A4I3D2-F1-model_v1	1574	379	1542	2864.36402 unidentified	Mitogen-activated_protein_kinase_8_-_putative	42	0
AF-A4I2E4-F1-model_v1	2010	125	1962	2864.36402 unidentified	Uncharacterized protein	32	0
AF-F4J6V1-F1-model_v1	1656	59	1428	2868.26654 unidentified	Duplicated homeodomain-like superfamily protein	40	0
AF-Q13439-F1-model_v1	2230	331	2158	288.98593 unidentified	Golgin subfamily A member 4	65	0
AF-Q14980-F1-model_v1	2115	689	2101	2887.99737 unidentified	Nuclear mitotic apparatus protein 1	64	0
AF-I1MTJ9-F1-model_v1	1427	34	1328	289075.22743 unidentified	TFIIS N-terminal domain-containing protein	43	0
AF-Q3BBV2-F1-model_v1	869	127	744	290.23769 unidentified	Putative neuroblastoma breakpoint family member 8	47	0
AF-F1RC69-F1-model_v1	1038	193	853	290.23769 unidentified	Meningioma 1a	41	0
AF-Q9P6L9-F1-model_v1	1038	42	823	290.23769 unidentified	Uncharacterized protein C688.07c	43	0
AF-A0A0G2K0C8-F1-model_v1	1223	31	973	290.23769 unidentified	AF4/FMR2 family, member 1	50	0
AF-A0A5K1K988-F1-model_v1	1318	81	839	290.23769 unidentified	Inner membrane complex protein 1f, putative	37	0
AF-Q8N3K9-F12-model_v1	1400	314	1305	290.23769 unidentified		41	0
AF-Q7Z3T8-F1-model_v1	1539	57	1333	290.23769 unidentified	Zinc finger FYVE domain-containing protein 16	54	0
AF-D4A3X0-F1-model_v1	2376	2	2090	290.23769 unidentified	Centrosomal protein 192	39	1
AF-Q66JQ7-F1-model_v1	1612	26	1576	2909059.03333 unidentified	Kinetochore scaffold 1	34	0
AF-I1LR28-F1-model_v1	658	81	555	291.48084 unidentified	NOT2_3_5 domain-containing protein	51	0
AF-A0A0P0VQD1-F1-model_v1	750	45	737	291.48084 unidentified	Os02g0781900 protein	45	0
AF-Q1L8A3-F1-model_v1	763	79	689	291.48084 unidentified	Si:ch211-14c7.2	49	0
AF-Q10DD6-F1-model_v1	790	96	788	291.48084 unidentified	Homeodomain protein JUBEL1, putative, expressed	50	1
AF-Q0E0I3-F1-model_v1	808	67	742	291.48084 unidentified	Os02g0550000 protein	46	0
AF-A4HTU8-F1-model_v1	875	48	820	291.48084 unidentified	Ring_finger_domain/RING-H2_zinc_finger_containing_protein_-__putative	40	0
AF-K7MHF2-F1-model_v1	980	165	968	291.48084 unidentified	Uncharacterized protein	47	0
AF-Q9H195-F1-model_v1	1237	25	964	291.48084 unidentified	Mucin-3B	48	0
AF-F4HWC3-F1-model_v1	1364	218	1333	291.48084 unidentified	Calponin-like domain protein	52	0
AF-Q12802-F8-model_v1	1400	6	1275	291.48084 unidentified	A-kinase anchor protein 13	60	0
AF-Q15911-F8-model_v1	1400	2	1268	291.48084 unidentified	Zinc finger homeobox protein 3	53	1
AF-Q2PDQ0-F1-model_v1	1519	9	824	291.48084 unidentified	Uncharacterized protein	49	0
AF-Q4DGM1-F1-model_v1	1558	2	1107	291.48084 unidentified	Uncharacterized protein	42	1
AF-A0A1D6IEV2-F1-model_v1	1821	360	1599	291.48084 unidentified	Eukaryotic translation initiation factor 4G	45	0
AF-H3BKP8-F1-model_v1	2027	30	1885	291.48084 unidentified	RIKEN cDNA 9930021J03 gene	43	0
AF-Q4CXV9-F1-model_v1	2552	114	2239	291.48084 unidentified	Uncharacterized protein	49	0
AF-Q9UKN1-F13-model_v1	1400	64	1289	29275.35784 unidentified		32	0
AF-Q8IHV4-F1-model_v1	2563	186	2563	295094850394.55334 unidentified	Uncharacterized protein	33	1
AF-E9PSN4-F1-model_v1	1728	110	1486	2959.69795 unidentified	Zinc finger CCCH type-containing 13	45	0
AF-A0A0N7KSZ0-F1-model_v1	729	73	669	296.49143 unidentified	Os11g0507300 protein	47	0
AF-A0A0R0GP42-F1-model_v1	937	81	805	296.49143 unidentified		31	0
AF-A0A0R4IUT7-F1-model_v1	1277	184	1165	296.49143 unidentified	IQ motif and Sec7 domain ArfGEF 3a	53	0
AF-Q96JG9-F5-model_v1	1400	63	1345	296.49143 unidentified	Zinc finger protein 469	38	0
AF-Q8BRB7-F1-model_v1	1872	726	1847	296.49143 unidentified	Histone acetyltransferase KAT6B	50	0
AF-Q68DN1-F1-model_v1	1984	89	1688	296.49143 unidentified	Uncharacterized protein C2orf16	34	0
AF-Q8CJ40-F1-model_v1	2009	6	1812	296.49143 unidentified	Rootletin	68	0
AF-E7F5U2-F1-model_v1	2497	757	1558	296.49143 unidentified	Immunoglobulin superfamily, member 10	60	0
AF-F1Q6M9-F1-model_v1	2623	10	2620	296522.58835 unidentified	Capicua transcriptional repressor b	39	1
AF-P25054-F7-model_v1	1400	60	1369	2967.56917 unidentified	Adenomatous polyposis coli protein	42	0
AF-M9PGC5-F1-model_v1	2462	217	1900	29776.66993 unidentified	Non-specific serine/threonine protein kinase	41	0
AF-Q8WXI7-F24-model_v1	1400	62	1293	29966.90693 unidentified		34	0
AF-P46013-F8-model_v1	1400	1	1312	299947.04889 unidentified	Proliferation marker protein Ki-67	38	1
AF-Q68FE9-F1-model_v1	1030	12	1005	299992.58716 unidentified	Teashirt homolog 2	53	0
AF-K7LI23-F1-model_v1	90	18	81	3_1	Uncharacterized protein	40	0
AF-Q57812-F1-model_v1	92	18	68	3_1	Uncharacterized protein MJ0366	88	0
AF-A0A0P0X5S0-F1-model_v1	99	10	89	3_1	Os07g0481650 protein	41	0
AF-X1WHM1-F1-model_v1	102	13	90	3_1	Si:ch211-180n24.3	40	0
AF-D4AE27-F1-model_v1	102	33	102	3_1	Prostate and testis-expressed 4	90	1
AF-A0A1D6GKB8-F1-model_v1	103	11	59	3_1	tRNA/rRNA methyltransferase (SpoU) family protein	82	0
AF-Q06835-F1-model_v1	107	19	78	3_1	Pre-mRNA-splicing factor RDS3	90	0
AF-P0DI19-F1-model_v1	110	16	81	3_1	PHD finger-like domain-containing protein 5A	88	0
AF-Q0WMV8-F1-model_v1	110	16	81	3_1	PHD finger-like domain-containing protein 5B	89	0
AF-Q6YMR2-F1-model_v1	110	16	81	3_1	MCG1346-like protein	88	0
AF-Q7RTV0-F1-model_v1	110	16	81	3_1	PHD finger-like domain-containing protein 5A	88	0
AF-A0A1D6EPT6-F1-model_v1	110	25	104	3_1	RRM domain-containing protein	49	0
AF-P83870-F1-model_v1	110	16	81	3_1	PHD finger-like domain-containing protein 5A	89	0
AF-Q7XM15-F1-model_v1	110	16	80	3_1	Os04g0663300 protein	89	0
AF-P83871-F1-model_v1	110	16	81	3_1	PHD finger-like domain-containing protein 5A	88	0
AF-C6SXE4-F1-model_v1	110	16	81	3_1	Uncharacterized protein	88	0
AF-Q4DW45-F1-model_v1	110	17	86	3_1	Uncharacterized protein	85	0
AF-Q9VMC8-F1-model_v1	111	16	82	3_1	PHD finger-like domain-containing protein 5A	90	0
AF-C6S3D1-F1-model_v1	111	17	78	3_1	Pre-mRNA-splicing factor RDS3, putative	87	0
AF-A0A0R0IF35-F1-model_v1	111	1	89	3_1		52	1
AF-K7LZ35-F1-model_v1	112	40	86	3_1	Uncharacterized protein	89	0
AF-A4ID80-F1-model_v1	113	16	89	3_1	PHF5-like_protein_-_putative	86	0
AF-A0A0P0XDK4-F1-model_v1	113	9	78	3_1	Os08g0264001 protein	41	0
AF-B9FP28-F1-model_v1	114	17	103	3_1	Os05g0353850 protein	53	0
AF-Q9UTB8-F1-model_v1	117	16	71	3_1	Pre-mRNA-splicing factor ini1	85	1
AF-I1LBA3-F1-model_v1	117	96	117	3_1	Uncharacterized protein	70	1
AF-K7L1Z3-F1-model_v1	118	2	99	3_1	Peptidase_S8 domain-containing protein	90	1
AF-K7LDE2-F1-model_v1	121	52	102	3_1	Uncharacterized protein	90	0
AF-K7MS22-F1-model_v1	121	14	81	3_1	Uncharacterized protein	45	0
AF-A0A0P0XMV4-F1-model_v1	123	12	117	3_1	Os09g0380501 protein	32	0
AF-Q3ECR5-F1-model_v1	125	9	118	3_1	Uncharacterized protein	47	0
AF-A0A0P0XR89-F1-model_v1	128	23	128	3_1	Os09g0555950 protein	58	1
AF-A0A0P0Y2V6-F1-model_v1	131	18	91	3_1	Os11g0495400 protein	68	0
AF-A0A0P0V3L2-F1-model_v1	138	68	132	3_1	Os01g0533450 protein	57	0
AF-A0A1D6KCK5-F1-model_v1	140	12	109	3_1	40S ribosomal protein S4-3	54	0
AF-F1REN5-F1-model_v1	143	6	85	3_1	Peroxiredoxin-like 2 activated in M-CSF stimulated monocytes	89	0
AF-Q6K8R5-F1-model_v1	145	24	138	3_1	Os02g0605550 protein	36	0
AF-Q58599-F1-model_v1	146	83	122	3_1	Uncharacterized protein MJ1199	95	0
AF-A0A0P0XW36-F1-model_v1	146	41	114	3_1	Os10g0509150 protein	49	0
AF-K7N261-F1-model_v1	146	44	133	3_1	Uncharacterized protein	44	0
AF-O50394-F1-model_v1	154	77	118	3_1	Putative tRNA (cytidine(34)-2'-O)-methyltransferase	92	0
AF-A0A0P0XZ83-F1-model_v1	154	91	139	3_1	Os11g0158350 protein	41	0
AF-O64500-F1-model_v1	155	64	139	3_1	Nucleic acid/zinc ion-binding protein	33	0
AF-F1QCG9-F1-model_v1	155	90	155	3_1	Immunoglobulin light 4 variable 10	84	1
AF-P0A8I8-F1-model_v1	155	71	119	3_1	Ribosomal RNA large subunit methyltransferase H	96	0
AF-A0A0P0XDV5-F1-model_v1	155	15	135	3_1	Os08g0269300 protein	38	0
AF-Q5W7C0-F1-model_v1	155	20	123	3_1	Os05g0118900 protein	45	0
AF-K7KNC0-F1-model_v1	155	46	151	3_1	Uncharacterized protein	52	1
AF-Q2FX89-F1-model_v1	156	79	120	3_1	Putative tRNA (cytidine(34)-2'-O)-methyltransferase	91	0
AF-A0A0B4KF39-F1-model_v1	157	29	104	3_1	Uncharacterized protein	73	0
AF-P0AGJ7-F1-model_v1	157	80	118	3_1	tRNA (cytidine(34)-2'-O)-methyltransferase	93	0
AF-A0A1D6EEZ6-F1-model_v1	158	94	141	3_1	Uncharacterized protein	44	0
AF-I1L435-F1-model_v1	159	19	120	3_1	Nudix hydrolase domain-containing protein	64	0
AF-Q2G252-F1-model_v1	159	73	125	3_1	Ribosomal RNA large subunit methyltransferase H	95	0
AF-Q9BUT9-F1-model_v1	160	2	137	3_1	MAPK regulated corepressor interacting protein 2	64	1
AF-Q9VUB1-F1-model_v1	161	45	132	3_1	GEO09116p1	61	0
AF-A0A0R4IWK1-F1-model_v1	162	26	140	3_1	Si:ch211-156b7.5	62	0
AF-Q0JJF5-F1-model_v1	163	50	93	3_1	Os01g0742000 protein	80	0
AF-Q9LSN1-F1-model_v1	165	31	129	3_1	At3g17160	60	0
AF-A0A1D6FHV9-F1-model_v1	166	8	130	3_1	Uncharacterized protein	59	0
AF-Q9P7E7-F1-model_v1	166	35	164	3_1	Protein adg1	27	0
AF-M9NFU6-F1-model_v1	168	32	101	3_1	Uncharacterized protein	79	0
AF-A0A0P0XIH4-F1-model_v1	168	31	149	3_1	Os09g0115466 protein	36	0
AF-A0A0P0VM34-F1-model_v1	168	42	148	3_1	Os02g0620800 protein	55	0
AF-A0A1D6GLT0-F1-model_v1	169	56	107	3_1	Fcf2 pre-rRNA processing protein	56	0
AF-Q57677-F1-model_v1	169	91	141	3_1	Uncharacterized protein MJ0224	93	0
AF-Q4DHY0-F1-model_v1	169	29	168	3_1	zf-LSD1 domain-containing protein	65	1
AF-Q7ZUG7-F1-model_v1	172	110	172	3_1	Zgc:56628	76	1
AF-Q58118-F1-model_v1	172	45	90	3_1	16S rRNA aminocarboxypropyltransferase	94	0
AF-A0A0P0XJ05-F1-model_v1	172	83	158	3_1	Os09g0255800 protein	27	0
AF-A0A0P0XUI0-F1-model_v1	172	45	157	3_1	Os10g0433500 protein	38	0
AF-I1J508-F1-model_v1	172	27	165	3_1	Uncharacterized protein	62	0
AF-A0A0P0WEV8-F1-model_v1	173	38	168	3_1	Os04g0621401 protein	30	1
AF-Q4CP63-F1-model_v1	173	43	149	3_1	Uncharacterized protein	37	0
AF-A0A0R0FE30-F1-model_v1	174	56	100	3_1		82	0
AF-A0A1D6LT58-F1-model_v1	175	68	167	3_1	Uncharacterized protein	31	0
AF-A0A1D6DVF3-F1-model_v1	176	18	132	3_1	Uncharacterized protein	52	0
AF-A0A0P0XKE3-F1-model_v1	177	35	162	3_1	Os09g0261700 protein	68	0
AF-Q0DUJ5-F1-model_v1	177	19	176	3_1	Os03g0183200 protein	54	1
AF-A0A0R0K127-F1-model_v1	177	1	173	3_1		38	1
AF-I1J7M7-F1-model_v1	178	100	154	3_1	Uncharacterized protein	59	0
AF-K7MW38-F1-model_v1	178	7	143	3_1	Protein kinase domain-containing protein	55	0
AF-P11865-F1-model_v1	179	35	164	3_1	Uncharacterized protein YhaB	36	0
AF-Q58780-F1-model_v1	179	83	126	3_1	tRNA (cytidine(56)-2'-O)-methyltransferase	94	0
AF-Q57553-F1-model_v1	180	24	154	3_1	Uncharacterized protein MJ0088	78	0
AF-K7KXC7-F1-model_v1	180	11	171	3_1	TIR domain-containing protein	55	0
AF-A0A0P0YAV9-F1-model_v1	181	53	161	3_1	Os12g0536300 protein	52	0
AF-I1KDZ1-F1-model_v1	181	41	81	3_1	SpoU_methylase domain-containing protein	51	0
AF-U3JA86-F1-model_v1	183	11	137	3_1	Si:ch211-168b3.2	61	0
AF-A0A1D6H8Y9-F1-model_v1	183	80	135	3_1	11-beta-hydroxysteroid dehydrogenase-like 5	53	0
AF-O53715-F1-model_v1	183	104	146	3_1	Possible RNA methyltransferase (RNA methylase)	90	0
AF-A0A0R0FFW9-F1-model_v1	183	35	145	3_1		90	0
AF-I1M9Q9-F1-model_v1	183	33	149	3_1	Uncharacterized protein	90	0
AF-K7LGC1-F1-model_v1	183	58	178	3_1	Uncharacterized protein	55	1
AF-Q0IZS1-F1-model_v1	184	2	174	3_1	Os09g0553300 protein	77	1
AF-K7KSL9-F1-model_v1	185	41	140	3_1	Uncharacterized protein	66	0
AF-A0A0N7KK14-F1-model_v1	186	26	173	3_1	Os05g0113100 protein	49	0
AF-A0A096PLD8-F1-model_v1	187	18	146	3_1	Uncharacterized protein	53	0
AF-K7LHM5-F1-model_v1	188	45	160	3_1	Uncharacterized protein	54	0
AF-Q7XB74-F1-model_v1	189	41	126	3_1	Os07g0203400 protein	63	0
AF-A0A0P0W077-F1-model_v1	189	23	145	3_1	Os03g0571800 protein	56	0
AF-A0A1D6EC14-F1-model_v1	190	73	176	3_1	Coilin	60	0
AF-A0A0P0V2N4-F1-model_v1	190	63	166	3_1	Os01g0368600 protein	59	0
AF-A8MQH6-F1-model_v1	191	39	142	3_1	AT1G30475 protein	56	0
AF-A0A0P0XI35-F1-model_v1	192	10	161	3_1	Os08g0525300 protein	83	0
AF-A0A0R0EU07-F1-model_v1	192	5	157	3_1		74	1
AF-Q9LXB4-F1-model_v1	193	110	156	3_1	Putative RNA methyltransferase At5g10620	88	0
AF-A0A1D6GNG1-F1-model_v1	193	42	188	3_1	Uncharacterized protein	58	1
AF-Q6ZR54-F1-model_v1	194	43	147	3_1	Putative uncharacterized protein FLJ46641	43	0
AF-A0A0P0Y9H9-F1-model_v1	194	58	163	3_1	Os12g0417450 protein	64	0
AF-F1QN75-F1-model_v1	195	34	155	3_1	Si:dkey-246j7.1	58	0
AF-O06241-F1-model_v1	195	17	134	3_1	Conserved protein	84	0
AF-K7MMC3-F1-model_v1	195	12	191	3_1	DIOX_N domain-containing protein	78	1
AF-Q0JAB9-F1-model_v1	196	111	160	3_1	Os04g0606900 protein	86	0
AF-A0A0R0G2K6-F1-model_v1	196	107	185	3_1		73	0
AF-A0A0P0XRJ0-F1-model_v1	197	34	129	3_1	Os10g0147566 protein	56	0
AF-Q5Z8R3-F1-model_v1	197	39	160	3_1	Os01g0350400 protein	45	0
AF-Q9C7Y9-F1-model_v1	198	88	198	3_1	At1g47970	58	1
AF-F1QG96-F1-model_v1	198	114	162	3_1	Mitochondrial rRNA methyltransferase 1 homolog (S. cerevisiae)	87	0
AF-Q4D041-F1-model_v1	199	43	133	3_1	Uncharacterized protein	57	0
AF-F4J7G2-F1-model_v1	200	39	135	3_1	Thioredoxin superfamily protein	66	0
AF-Q4CLQ1-F1-model_v1	200	32	110	3_1	Uncharacterized protein	62	0
AF-Q4DGI8-F1-model_v1	200	50	179	3_1	Uncharacterized protein	51	0
AF-P0C7X4-F1-model_v1	201	32	177	3_1	Putative ferritin heavy polypeptide-like 19	76	0
AF-A0A1D6MVL9-F1-model_v1	201	16	118	3_1	Acetohydroxy-acid reductoisomerase	70	0
AF-Q5KQM5-F1-model_v1	201	41	187	3_1	Os05g0137000 protein	55	0
AF-A0A0P0VK12-F1-model_v1	201	49	123	3_1	Os02g0540900 protein	27	0
AF-Q568N4-F1-model_v1	202	60	158	3_1	Mitochondrial import inner membrane translocase subunit Tim10 B	64	0
AF-E1JIJ1-F1-model_v1	203	1	70	3_1	GH04404p3	66	1
AF-A0A0P0XY66-F1-model_v1	203	57	174	3_1	Os11g0108933 protein	54	0
AF-K7LRT3-F1-model_v1	203	103	176	3_1	Uncharacterized protein	56	0
AF-A0A1B0GUJ8-F1-model_v1	204	2	137	3_1		77	1
AF-A0A0P0XRZ5-F1-model_v1	204	19	137	3_1	Os10g0168000 protein	48	0
AF-A0A1D6H2V1-F1-model_v1	205	51	189	3_1	O-fucosyltransferase family protein	80	0
AF-Q57977-F1-model_v1	205	43	184	3_1	Ribosomal RNA small subunit methyltransferase Nep1	96	0
AF-Q59034-F1-model_v1	205	135	177	3_1	tRNA (pseudouridine(54)-N(1))-methyltransferase	97	0
AF-Q6ZJ41-F1-model_v1	205	63	175	3_1	Os08g0119800 protein	54	0
AF-A0A1D8PGT0-F1-model_v1	206	76	124	3_1	Protein-arginine N-methyltransferase	91	0
AF-A0A1D6F6S0-F1-model_v1	206	43	136	3_1	Uncharacterized protein	54	0
AF-A0A368UIJ9-F1-model_v1	207	67	187	3_1		77	0
AF-A0A1D6FJK9-F1-model_v1	209	52	202	3_1	Uncharacterized protein	54	0
AF-A0A1D6FJL0-F1-model_v1	209	51	209	3_1	Uncharacterized protein	54	1
AF-Q8IR09-F1-model_v1	210	41	164	3_1	RT03046p	54	0
AF-A0A1D6F0W4-F1-model_v1	210	70	164	3_1	tRNA/rRNA methyltransferase (SpoU) family protein	67	0
AF-A0A1D6KKN3-F1-model_v1	211	47	163	3_1	Uncharacterized protein	59	0
AF-A0A0P0WGB6-F1-model_v1	211	40	203	3_1	Os04g0667300 protein	34	0
AF-K7LCH3-F1-model_v1	211	12	105	3_1	Pyr_redox_2 domain-containing protein	74	0
AF-A0A0P0WMF1-F1-model_v1	212	44	176	3_1	Os05g0423850 protein	45	0
AF-A0A0P0WY97-F1-model_v1	212	51	168	3_1	Os06g0556101 protein	61	0
AF-Q4DT40-F1-model_v1	212	120	179	3_1	Uncharacterized protein	86	0
AF-A0A0P0W6J7-F1-model_v1	213	61	192	3_1	Os04g0154599 protein	62	0
AF-Q12314-F1-model_v1	213	82	131	3_1	Protein arginine N-methyltransferase SFM1	91	0
AF-K7M0L0-F1-model_v1	214	109	204	3_1	LOB domain-containing protein	70	0
AF-A3KPV2-F1-model_v1	215	26	175	3_1	Zinc finger protein 1171	72	0
AF-K7KMF1-F1-model_v1	215	36	195	3_1	Uncharacterized protein	62	0
AF-F4J827-F1-model_v1	216	56	193	3_1	Uncharacterized protein	39	0
AF-A0A0P0XM16-F1-model_v1	217	34	214	3_1	Os09g0356100 protein	66	1
AF-Q4DDR8-F1-model_v1	217	19	159	3_1	Uncharacterized protein	40	0
AF-A0A0N7KKY7-F1-model_v1	218	60	157	3_1	Os05g0475851 protein	60	0
AF-Q8IE03-F1-model_v1	218	76	121	3_1	SAM-dependent RNA methyltransferase, putative	89	0
AF-I1KFX5-F1-model_v1	218	17	96	3_1	Uncharacterized protein	57	0
AF-I1MVQ5-F1-model_v1	218	73	188	3_1	Uncharacterized protein	65	0
AF-K7MJI7-F1-model_v1	218	75	150	3_1	SpoU_methylase domain-containing protein	79	0
AF-Q4CKK9-F1-model_v1	218	38	187	3_1	Mucin-associated surface protein (MASP), putative	52	0
AF-Q4CMK7-F1-model_v1	218	44	179	3_1	Mucin-associated surface protein (MASP), putative	57	0
AF-Q851X5-F1-model_v1	219	36	161	3_1	Expressed protein	61	0
AF-A0A0P0V1R7-F1-model_v1	219	38	194	3_1	Os01g0299801 protein	50	0
AF-A0A0P0VCP8-F1-model_v1	219	38	171	3_1	Os01g0945666 protein	56	0
AF-A0A0R0G4U2-F1-model_v1	219	4	111	3_1		62	1
AF-Q9VBE1-F1-model_v1	220	60	186	3_1	RE17678p	53	0
AF-A4I6X2-F1-model_v1	220	11	185	3_1	Tryparedoxin-like protein	54	0
AF-A0A0P0Y8L0-F1-model_v1	220	75	205	3_1	Os12g0235650 protein	58	0
AF-Q0DW28-F1-model_v1	220	142	190	3_1	Os03g0100500 protein	85	0
AF-Q4D8R2-F1-model_v1	220	26	165	3_1	Mucin TcMUCII, putative	56	0
AF-Q0DXY9-F1-model_v1	221	20	66	3_1	Os02g0725600 protein	70	0
AF-Q4D840-F1-model_v1	221	27	166	3_1	Uncharacterized protein	36	0
AF-Q4D844-F1-model_v1	221	30	177	3_1	Uncharacterized protein	34	0
AF-Q8GYT1-F1-model_v1	222	77	133	3_1	OBP33pep like protein	80	0
AF-Q9C8B6-F1-model_v1	222	48	185	3_1	Uncharacterized protein F10O5.5	65	0
AF-Q00444-F1-model_v1	222	4	152	3_1	Homeobox protein Hox-C5	64	1
AF-D3ZP88-F1-model_v1	222	10	139	3_1	Homeo box C5	65	0
AF-A0A0P0WK13-F1-model_v1	223	55	178	3_1	Os05g0258000 protein	57	0
AF-Q9M9U7-F1-model_v1	224	7	103	3_1	At1g18760	81	0
AF-Q75KG9-F1-model_v1	224	86	156	3_1	Os05g0141400 protein	79	0
AF-A0A0R4ISE6-F1-model_v1	225	129	197	3_1	Si:dkey-29h14.10	72	0
AF-A0A0P0VGI5-F1-model_v1	225	57	187	3_1	Os02g0219600 protein	53	0
AF-A4HW05-F1-model_v1	226	9	216	3_1	LSD1_zinc_finger_containing_protein_-_putative	59	0
AF-A0A1D6E047-F1-model_v1	226	138	188	3_1	Putative RNA methyltransferase	77	0
AF-A0A0R0KTG7-F1-model_v1	226	37	206	3_1		60	0
AF-P80723-F1-model_v1	227	18	189	3_1	Brain acid soluble protein 1	51	0
AF-A0A1D6L8I8-F1-model_v1	227	103	202	3_1	Uncharacterized protein	53	0
AF-A0A1D6I076-F1-model_v1	227	159	226	3_1	Uncharacterized protein	50	1
AF-A0A1D6III7-F1-model_v1	227	65	188	3_1	Uncharacterized protein	59	0
AF-A0A0R0LG91-F1-model_v1	227	19	75	3_1		72	0
AF-Q9VBD3-F1-model_v1	228	47	174	3_1	RT12701p1	57	0
AF-P37005-F1-model_v1	228	78	132	3_1	Uncharacterized tRNA/rRNA methyltransferase LasT	90	0
AF-A0A0P0X247-F1-model_v1	228	58	175	3_1	Os07g0134101 protein	55	0
AF-A0A0P0VCT8-F1-model_v1	228	42	176	3_1	Os01g0945400 protein	57	0
AF-P0AGJ2-F1-model_v1	229	93	137	3_1	tRNA (guanosine(18)-2'-O)-methyltransferase	92	0
AF-A0A0P0W8I8-F1-model_v1	229	22	169	3_1	Os04g0326366 protein	60	0
AF-A0A0P0YAZ6-F1-model_v1	229	8	120	3_1	Os12g0539800 protein	75	0
AF-A0A0R0L9I5-F1-model_v1	229	26	228	3_1		64	1
AF-Q4DH10-F1-model_v1	229	27	215	3_1	Uncharacterized protein	48	0
AF-Q58871-F1-model_v1	230	81	133	3_1	tRNA (cytidine-2'-O-)-methyltransferase TrmJ	91	0
AF-P9WFY7-F1-model_v1	230	86	132	3_1	tRNA (guanine-N(1)-)-methyltransferase	95	0
AF-A0A0P0X406-F1-model_v1	230	11	205	3_1	Os07g0229500 protein	44	0
AF-A0A0P0UZN6-F1-model_v1	231	60	171	3_1	Os01g0206650 protein	43	0
AF-Q47319-F1-model_v1	232	108	161	3_1	tRNA-uridine aminocarboxypropyltransferase	86	0
AF-A0A0P0VCF3-F1-model_v1	232	41	204	3_1	Os01g0933600 protein	49	0
AF-A0A0R0K7N3-F1-model_v1	232	46	201	3_1		41	0
AF-Q9LXX3-F1-model_v1	233	27	219	3_1	Probable F-box protein At3g56670	50	0
AF-A0A1D6F4E5-F1-model_v1	233	6	156	3_1	Transcription repressor	63	0
AF-A0A0N7KFM3-F1-model_v1	233	19	168	3_1	Os02g0601750 protein	42	0
AF-A0A0P0VPK5-F1-model_v1	233	55	191	3_1	Os02g0743450 protein	53	0
AF-A0A0P0WPW0-F1-model_v1	234	50	215	3_1	Os05g0546300 protein	49	0
AF-B7WNB4-F1-model_v1	235	59	155	3_1	tRNA-uridine aminocarboxypropyltransferase	93	0
AF-B3DKC1-F1-model_v1	236	91	207	3_1	Mesoderm posterior b	61	0
AF-A0A1D6FQL7-F1-model_v1	236	58	196	3_1	Auxin_canalis domain-containing protein	55	0
AF-A0A0P0X8N2-F1-model_v1	236	43	175	3_1	Os07g0606000 protein	44	0
AF-Q12282-F1-model_v1	236	27	212	3_1	Cell wall protein YOR214C	39	0
AF-Q9M097-F1-model_v1	237	73	185	3_1	At4g30630	60	0
AF-Q6Z8Q9-F1-model_v1	237	51	209	3_1	Os08g0443700 protein	56	0
AF-A0A0N7KKJ5-F1-model_v1	237	23	177	3_1	Os05g0326625 protein	43	0
AF-F1LX60-F1-model_v1	237	32	179	3_1	Uncharacterized protein	46	0
AF-F1QQ17-F1-model_v1	238	163	212	3_1	EMG1 N1-specific pseudouridine methyltransferase	89	0
AF-Q4CQP3-F1-model_v1	238	31	200	3_1	Ubiquitin-conjugating enzyme E2, putative	79	0
AF-Q4DGJ7-F1-model_v1	238	14	225	3_1	Uncharacterized protein	54	0
AF-Q4DTU1-F1-model_v1	238	14	233	3_1	Uncharacterized protein	52	1
AF-Q4CZ40-F1-model_v1	239	76	117	3_1	18S rRNA aminocarboxypropyltransferase	82	0
AF-Q4DNA4-F1-model_v1	239	37	178	3_1	Mucin-associated surface protein (MASP), putative	54	0
AF-A0A1D6HR98-F1-model_v1	240	29	206	3_1	Uncharacterized protein	63	0
AF-A0A0R0KF41-F1-model_v1	240	41	161	3_1		56	0
AF-Q4D8J1-F1-model_v1	240	78	238	3_1	Uncharacterized protein	68	1
AF-Q9VBD4-F1-model_v1	241	83	208	3_1	RE63573p	59	0
AF-A0A1D6GFX2-F1-model_v1	241	26	211	3_1	Uncharacterized protein	32	0
AF-A0A1D6IHV9-F1-model_v1	241	29	218	3_1	Uncharacterized protein	53	0
AF-C7J5G7-F1-model_v1	241	35	213	3_1	Os08g0268000 protein	50	0
AF-A0A0P0WLV0-F1-model_v1	242	40	180	3_1	Os05g0390300 protein	50	0
AF-P0AGL7-F1-model_v1	243	166	215	3_1	Ribosomal RNA small subunit methyltransferase E	93	0
AF-P63177-F1-model_v1	243	175	215	3_1	23S rRNA (guanosine-2'-O-)-methyltransferase RlmB	92	0
AF-Q4DLD2-F1-model_v1	243	41	242	3_1	Mucin-associated surface protein (MASP), putative	53	1
AF-Q92979-F1-model_v1	244	47	218	3_1	Ribosomal RNA small subunit methyltransferase NEP1	87	0
AF-A0A1D6G7X6-F1-model_v1	244	22	161	3_1	Putative bZIP transcription factor superfamily protein	65	0
AF-O35130-F1-model_v1	244	169	218	3_1	Ribosomal RNA small subunit methyltransferase NEP1	85	0
AF-A0A0P0XTR9-F1-model_v1	244	59	224	3_1	Os10g0396666 protein	52	0
AF-D3ZDS4-F1-model_v1	244	171	218	3_1	EMG1 N1-specific pseudouridine methyltransferase	85	0
AF-Q9VBC8-F1-model_v1	245	79	205	3_1	RT03535p	54	0
AF-Q2FZ43-F1-model_v1	245	88	128	3_1	tRNA (guanine-N(1)-)-methyltransferase	94	0
AF-F4IXT2-F1-model_v1	246	41	100	3_1	DNA-binding protein	51	0
AF-P0AE01-F1-model_v1	246	73	158	3_1	tRNA (cytidine/uridine-2'-O-)-methyltransferase TrmJ	91	0
AF-A4I321-F1-model_v1	246	118	184	3_1	EMG1/NEP1_methyltransferase_-_putative	77	0
AF-Q7XPU4-F1-model_v1	246	3	157	3_1	Transcription repressor	62	1
AF-Q2FZE0-F1-model_v1	246	178	221	3_1	SpoU_sub_bind domain-containing protein	95	0
AF-Q8IR10-F1-model_v1	247	79	204	3_1	RE02040p	52	0
AF-Q9VBD7-F1-model_v1	247	32	204	3_1	TweedleK	55	0
AF-A0A0P0XFD0-F1-model_v1	247	75	237	3_1	Os08g0374500 protein	57	0
AF-A3BTL0-F1-model_v1	247	47	244	3_1	Os08g0443600 protein	56	1
AF-A0A0R0GE64-F1-model_v1	247	39	225	3_1		59	0
AF-A0A0R0H2B2-F1-model_v1	247	47	232	3_1		63	0
AF-Q2G2M3-F1-model_v1	248	171	214	3_1	Putative TrmH family tRNA/rRNA methyltransferase	92	0
AF-Q4CNB6-F1-model_v1	248	41	213	3_1	Mucin-associated surface protein (MASP), putative	53	0
AF-Q4CSE2-F1-model_v1	248	113	246	3_1	DNA-directed RNA polymerase	87	1
AF-Q1PE84-F1-model_v1	249	24	170	3_1	RNA-binding protein	56	0
AF-Q852U6-F1-model_v1	250	8	94	3_1	Probable E3 ubiquitin-protein ligase RHY1A	62	0
AF-F8W3C3-F1-model_v1	250	28	167	3_1	Serine protease 59, tandem duplicate 1	89	0
AF-Q9W3C8-F1-model_v1	250	6	240	3_1	Carbonic anhydrase 3, isoform A	95	0
AF-A0A1D6KWS9-F1-model_v1	250	35	230	3_1	Uncharacterized protein	55	0
AF-P10284-F1-model_v1	250	2	165	3_1	Homeobox protein Hox-B4	65	1
AF-A0A0P0X8Q8-F1-model_v1	250	64	131	3_1	Os07g0604433 protein	31	0
AF-M0RCH5-F1-model_v1	250	1	45	3_1	Glucosamine-6-phosphate isomerase	93	1
AF-Q2FXZ5-F1-model_v1	250	165	223	3_1	Ribosomal RNA small subunit methyltransferase E	93	0
AF-Q4CST0-F1-model_v1	250	30	216	3_1	Mucin-associated surface protein (MASP), putative	54	0
AF-Q4DLB2-F1-model_v1	250	4	224	3_1	Mucin-associated surface protein (MASP), putative	54	1
AF-A0A1I9LQ51-F1-model_v1	251	36	192	3_1	Uncharacterized protein	62	0
AF-Q5XJ56-F1-model_v1	251	70	179	3_1	tRNA-uridine aminocarboxypropyltransferase 1	88	0
AF-Q9VI85-F1-model_v1	251	105	153	3_1	tRNA-uridine aminocarboxypropyltransferase	85	0
AF-A0A0P0XQN9-F1-model_v1	251	42	189	3_1	Os09g0541050 protein	53	0
AF-A0A0N7KLK1-F1-model_v1	251	1	247	3_1	Os06g0156400 protein	66	1
AF-I1J591-F1-model_v1	251	54	219	3_1	Uncharacterized protein	60	0
AF-Q4D5G0-F1-model_v1	251	78	207	3_1	Mucin-associated surface protein (MASP), putative	52	0
AF-Q9W4J5-F1-model_v1	252	173	226	3_1	Ribosomal RNA small subunit methyltransferase NEP1	86	0
AF-E9AHH8-F1-model_v1	252	17	104	3_1	Hypothetical_protein_-_conserved	35	0
AF-I1MEC8-F1-model_v1	252	54	247	3_1	Uncharacterized protein	54	1
AF-K7KJW8-F1-model_v1	252	3	57	3_1	RRM domain-containing protein	82	1
AF-Q4DEC9-F1-model_v1	252	35	221	3_1	Mucin-associated surface protein (MASP), putative	54	0
AF-Q06287-F1-model_v1	252	175	226	3_1	Ribosomal RNA small subunit methyltransferase NEP1	89	0
AF-A0A1D6L2M2-F1-model_v1	253	47	226	3_1	Uncharacterized protein	60	0
AF-A0A1D6HNG0-F1-model_v1	253	21	197	3_1	Alginate regulatory protein AlgP	60	0
AF-D4A532-F1-model_v1	253	28	123	3_1	Mesenchyme homeobox 1	62	0
AF-I1LPH7-F1-model_v1	253	198	250	3_1	Uncharacterized protein	78	1
AF-I1LXM6-F1-model_v1	253	21	219	3_1	Uncharacterized protein	60	0
AF-I1M2A2-F1-model_v1	253	48	236	3_1	Uncharacterized protein	55	0
AF-Q4DVJ4-F1-model_v1	253	41	247	3_1	Mucin-associated surface protein (MASP), putative	53	0
AF-A0A0N7KN40-F1-model_v1	254	108	254	3_1	Os07g0206800 protein	76	1
AF-I1N8Y7-F1-model_v1	254	47	242	3_1	Carbonic anhydrase	90	0
AF-P0A873-F1-model_v1	255	90	127	3_1	tRNA (guanine-N(1)-)-methyltransferase	94	0
AF-A0A1D6JN63-F1-model_v1	255	1	237	3_1	Outer mitochondrial membrane porin1	76	1
AF-P02255-F1-model_v1	256	13	204	3_1	Histone H1	62	0
AF-Q9VBD2-F1-model_v1	256	79	198	3_1	RE49895p	56	0
AF-A0A1D6JHG9-F1-model_v1	256	38	245	3_1	Ubiquitinyl hydrolase 1	56	0
AF-Q2RAM9-F1-model_v1	256	101	156	3_1	tRNA-uridine aminocarboxypropyltransferase	78	0
AF-Q5Z6F6-F1-model_v1	256	16	176	3_1	Homeobox-leucine zipper protein HOX18	64	0
AF-Q6YXI2-F1-model_v1	257	24	184	3_1	Os09g0465500 protein	56	0
AF-Q8IJ98-F1-model_v1	257	125	183	3_1	RNA methyltransferase, putative	81	0
AF-Q4DZC8-F1-model_v1	257	29	236	3_1	Mucin-associated surface protein (MASP), putative	53	0
AF-Q4DQ68-F1-model_v1	258	39	232	3_1	Mucin-associated surface protein (MASP), putative	52	0
AF-Q2QXU5-F1-model_v1	259	102	157	3_1	tRNA-uridine aminocarboxypropyltransferase	78	0
AF-Q4CWW6-F1-model_v1	259	17	216	3_1	Uncharacterized protein	50	0
AF-Q4E4Y0-F1-model_v1	259	46	227	3_1	Mucin-associated surface protein (MASP), putative	53	0
AF-F1R454-F1-model_v1	260	31	257	3_1	Carbonic anhydrase	96	1
AF-Q92051-F1-model_v1	260	35	257	3_1	Carbonic anhydrase	96	1
AF-P00918-F1-model_v1	260	31	257	3_1	Carbonic anhydrase 2	96	1
AF-P07451-F1-model_v1	260	31	257	3_1	Carbonic anhydrase 3	97	1
AF-A0A1D6GL74-F1-model_v1	260	28	208	3_1	SHSP domain-containing protein	67	0
AF-Q58366-F1-model_v1	260	168	225	3_1	Uncharacterized protein MJ0956	66	0
AF-P00920-F1-model_v1	260	31	257	3_1	Carbonic anhydrase 2	96	1
AF-P16015-F1-model_v1	260	31	257	3_1	Carbonic anhydrase 3	97	1
AF-P94978-F1-model_v1	260	185	231	3_1	Possible 23S rRNA methyltransferase TsnR	95	0
AF-Q6EQ13-F1-model_v1	260	22	235	3_1	Os09g0416300 protein	46	0
AF-P14141-F1-model_v1	260	31	257	3_1	Carbonic anhydrase 3	96	1
AF-P27139-F1-model_v1	260	31	257	3_1	Carbonic anhydrase 2	96	1
AF-C6TCU8-F1-model_v1	260	36	195	3_1	SpoU_methylase domain-containing protein	72	0
AF-K7LGX0-F1-model_v1	260	100	245	3_1	Uncharacterized protein	53	0
AF-Q4DXN0-F1-model_v1	260	37	258	3_1	Mucin-associated surface protein (MASP), putative	52	1
AF-Q9VZT9-F1-model_v1	261	1	126	3_1	LP21536p	68	1
AF-Q9W3C6-F1-model_v1	261	87	206	3_1	IP01065p	63	0
AF-P00915-F1-model_v1	261	39	259	3_1	Carbonic anhydrase 1	96	1
AF-A0A1D6GY69-F1-model_v1	261	41	207	3_1	Zinc finger protein CONSTANS-LIKE 12	62	0
AF-P13634-F1-model_v1	261	36	259	3_1	Carbonic anhydrase 1	96	1
AF-B0BNN3-F1-model_v1	261	39	259	3_1	Carbonic anhydrase 1	96	1
AF-K7L4T9-F1-model_v1	261	64	227	3_1	Uncharacterized protein	63	0
AF-Q5BPF3-F1-model_v1	262	89	240	3_1	Protein BREAKING OF ASYMMETRY IN THE STOMATAL LINEAGE	57	0
AF-C6KRI0-F1-model_v1	262	70	223	3_1	Uncharacterized protein	45	0
AF-Q8N1Q1-F1-model_v1	262	32	259	3_1	Carbonic anhydrase 13	96	1
AF-Q9D6N1-F1-model_v1	262	32	259	3_1	Carbonic anhydrase 13	96	1
AF-P9WGX1-F1-model_v1	262	165	213	3_1	Ribosomal RNA small subunit methyltransferase E	89	0
AF-B5DFG6-F1-model_v1	262	32	259	3_1	Carbonic anhydrase	96	1
AF-Q4DXA6-F1-model_v1	262	15	223	3_1	Mucin-associated surface protein (MASP), putative	52	0
AF-Q6NPL4-F1-model_v1	263	64	198	3_1	At5g26880	71	0
AF-A8KC11-F1-model_v1	263	39	260	3_1	Carbonic anhydrase	95	1
AF-A0A1D6FGN3-F1-model_v1	263	43	210	3_1	Uncharacterized protein	61	0
AF-Q8LN40-F1-model_v1	263	4	216	3_1	Transcription repressor	62	1
AF-A0A0P0VLD2-F1-model_v1	263	48	210	3_1	Os02g0603033 protein	53	0
AF-D4A6X9-F1-model_v1	263	37	233	3_1	18S rRNA aminocarboxypropyltransferase	74	0
AF-Q4DGC2-F1-model_v1	263	16	255	3_1	Mucin-associated surface protein (MASP), putative	53	0
AF-F4IL05-F1-model_v1	264	104	168	3_1	tRNA-uridine aminocarboxypropyltransferase	79	0
AF-P09017-F1-model_v1	264	3	115	3_1	Homeobox protein Hox-C4	63	1
AF-P43166-F1-model_v1	264	40	260	3_1	Carbonic anhydrase 7	96	1
AF-A0A1D6J8L0-F1-model_v1	264	71	252	3_1	DEAD domain-containing protein	49	0
AF-Q9ERQ8-F1-model_v1	264	40	260	3_1	Carbonic anhydrase 7	96	1
AF-A0A0P0YD01-F1-model_v1	264	56	210	3_1	Os12g0624300 protein	51	0
AF-B2RZ61-F1-model_v1	264	40	260	3_1	Carbonic anhydrase	96	1
AF-I1MCJ0-F1-model_v1	264	36	203	3_1	Uncharacterized protein	62	0
AF-A0A1D6LJ33-F1-model_v1	265	39	159	3_1	Uncharacterized protein	49	0
AF-F2Z472-F1-model_v1	265	76	251	3_1	Seminal vesicle secretory protein 3A	48	0
AF-A0A0P0XKV2-F1-model_v1	265	63	248	3_1	Os09g0371625 protein	49	0
AF-A0A0P0VHB1-F1-model_v1	265	5	195	3_1	Os02g0262600 protein	62	1
AF-A0A0P0VV48-F1-model_v1	265	51	181	3_1	Os03g0234600 protein	54	0
AF-Q4DYE9-F1-model_v1	265	19	241	3_1	Mucin-associated surface protein (MASP), putative	54	0
AF-F4KFG2-F1-model_v1	266	90	128	3_1	18S rRNA aminocarboxypropyltransferase	75	0
AF-A0A1D6H3E1-F1-model_v1	266	28	248	3_1	Uncharacterized protein	24	0
AF-A0A0P0X1E1-F1-model_v1	266	98	237	3_1	Os06g0725550 protein	57	0
AF-Q6EPY7-F1-model_v1	266	64	263	3_1	Carbonic anhydrase	88	1
AF-Q4CL10-F1-model_v1	266	58	248	3_1	Mucin-associated surface protein (MASP), putative	51	0
AF-Q4D4D8-F1-model_v1	266	2	81	3_1	Uncharacterized protein	74	1
AF-F4JIK2-F1-model_v1	267	71	261	3_1	Alpha carbonic anhydrase 4	87	0
AF-A0A1D8PF50-F1-model_v1	267	194	240	3_1	18S rRNA pseudouridine methyltransferase	85	0
AF-A0A1D6KLF6-F1-model_v1	267	4	242	3_1	Ribosomal protein S5 domain 2-like superfamily protein	76	1
AF-A0A0P0XHW1-F1-model_v1	267	37	93	3_1	Os08g0499700 protein	34	0
AF-Q652E6-F1-model_v1	267	74	247	3_1	Myb related transcription factor	69	0
AF-A0A0R0KU78-F1-model_v1	267	100	152	3_1		72	0
AF-Q4CK91-F1-model_v1	267	2	64	3_1	ATP-dependent DEAD/H RNA helicase, putative	91	1
AF-Q4CVH5-F1-model_v1	267	22	229	3_1	Mucin-associated surface protein (MASP), putative	52	0
AF-A0A0R0EKY0-F1-model_v1	268	2	121	3_1		56	1
AF-Q9V396-F1-model_v1	270	31	265	3_1	Carbonic anhydrase	95	1
AF-Q6Z0D9-F1-model_v1	270	26	267	3_1	B3 domain-containing protein Os08g0324300	65	1
AF-A0A0N7KSV2-F1-model_v1	270	11	246	3_1	Os11g0436450 protein	54	0
AF-A0A0R0FSE2-F1-model_v1	270	1	219	3_1		88	1
AF-Q4E033-F1-model_v1	270	1	224	3_1	Mucin-associated surface protein (MASP), putative	54	1
AF-F4JEG0-F1-model_v1	271	182	256	3_1	Uncharacterized protein	64	0
AF-P09631-F1-model_v1	271	34	261	3_1	Homeobox protein Hox-A9	61	0
AF-A0A0P0XAW7-F1-model_v1	271	29	212	3_1	Os08g0114225 protein	40	0
AF-A0A0N7KQT8-F1-model_v1	271	12	162	3_1	Os09g0422550 protein	51	0
AF-I1K4M8-F1-model_v1	271	92	138	3_1	18S rRNA aminocarboxypropyltransferase	76	0
AF-I1KT67-F1-model_v1	271	99	161	3_1	18S rRNA aminocarboxypropyltransferase	76	0
AF-Q4D0P1-F1-model_v1	271	150	240	3_1	Uncharacterized protein	83	0
AF-Q4D2N7-F1-model_v1	271	22	244	3_1	Mucin-associated surface protein (MASP), putative	52	0
AF-Q4D5L2-F1-model_v1	271	150	240	3_1	Uncharacterized protein	83	0
AF-Q4DYU1-F1-model_v1	271	1	261	3_1	Mucin-associated surface protein (MASP), putative	53	1
AF-Q10QI6-F1-model_v1	272	95	174	3_1	18S rRNA aminocarboxypropyltransferase	77	0
AF-A0A0P0VUT1-F1-model_v1	272	9	139	3_1	Os03g0219800 protein	54	0
AF-K7KES9-F1-model_v1	272	69	263	3_1	Carbonic anhydrase	88	0
AF-A0A0N7KQ01-F1-model_v1	273	72	264	3_1	Carbonic anhydrase	84	0
AF-I1K134-F1-model_v1	273	72	270	3_1	Uncharacterized protein	63	1
AF-Q4E3D6-F1-model_v1	273	33	232	3_1	Mucin-associated surface protein (MASP), putative	52	0
AF-Q9VBD6-F1-model_v1	274	37	207	3_1	RT03118p	55	0
AF-Q9VFA0-F1-model_v1	274	108	151	3_1	18S rRNA aminocarboxypropyltransferase	79	0
AF-I1M4I7-F1-model_v1	274	68	261	3_1	Alpha-carbonic anhydrase domain-containing protein	88	0
AF-F4HV22-F1-model_v1	275	42	213	3_1	Uncharacterized protein	54	0
AF-Q8L817-F1-model_v1	275	79	270	3_1	Alpha carbonic anhydrase 7	87	1
AF-A0A0P0WV11-F1-model_v1	275	47	270	3_1	Os06g0250000 protein	81	1
AF-Q6Z9S4-F1-model_v1	275	69	264	3_1	Os08g0470200 protein	88	0
AF-K7MY87-F1-model_v1	275	77	263	3_1	Carbonic anhydrase	86	0
AF-A1ZAG3-F1-model_v1	276	27	161	3_1	Uncharacterized protein	63	0
AF-A0A1D6L7K1-F1-model_v1	276	34	227	3_1	Uncharacterized protein	56	0
AF-Q8GTK1-F1-model_v1	276	74	265	3_1	Carbonic anhydrase	88	0
AF-I1MLP5-F1-model_v1	276	75	262	3_1	Uncharacterized protein	64	0
AF-K7LQE2-F1-model_v1	276	71	268	3_1	Alpha-carbonic anhydrase domain-containing protein	88	0
AF-Q4DFG8-F1-model_v1	276	26	276	3_1	Uncharacterized protein	90	1
AF-Q4DTT4-F1-model_v1	276	183	242	3_1	Uncharacterized protein	81	0
AF-Q4DVJ6-F1-model_v1	276	12	243	3_1	Mucin-associated surface protein (MASP), putative	53	0
AF-F4HUC4-F1-model_v1	277	73	266	3_1	Alpha carbonic anhydrase 5	88	0
AF-Q9FYE3-F1-model_v1	277	65	257	3_1	Alpha carbonic anhydrase 3	86	0
AF-A0A2R8Q8Z4-F1-model_v1	277	154	271	3_1	Uncharacterized protein	72	0
AF-Q8IQ10-F1-model_v1	277	50	188	3_1	IP09792p	86	0
AF-A0A0P0X712-F1-model_v1	277	69	224	3_1	Os07g0516650 protein	57	0
AF-A0A0R0KT13-F1-model_v1	277	63	266	3_1		86	0
AF-Q4CUC5-F1-model_v1	277	62	180	3_1	Uncharacterized protein	50	0
AF-Q4D3Q7-F1-model_v1	277	11	244	3_1	Mucin-associated surface protein (MASP), putative	55	0
AF-Q9VMZ6-F1-model_v1	278	88	232	3_1	RE68367p	56	0
AF-B7E3S3-F1-model_v1	278	64	264	3_1	Carbonic anhydrase	85	0
AF-I1L913-F1-model_v1	278	77	271	3_1	Carbonic anhydrase	87	0
AF-O65680-F1-model_v1	279	34	240	3_1	At4g34550	58	0
AF-Q8IMV4-F1-model_v1	279	41	274	3_1	Carbonic anhydrase	90	1
AF-Q6ES55-F1-model_v1	279	32	233	3_1	Os09g0401000 protein	65	0
AF-Q8IB49-F1-model_v1	279	204	253	3_1	Ribosomal RNA small subunit methyltransferase NEP1, putative	80	0
AF-I1LL36-F1-model_v1	279	72	265	3_1	Carbonic anhydrase	87	0
AF-Q4DEM8-F1-model_v1	279	42	241	3_1	Mucin-associated surface protein (MASP), putative	52	0
AF-Q4DIE4-F1-model_v1	279	47	235	3_1	Mucin-associated surface protein (MASP), putative	51	0
AF-Q4DN79-F1-model_v1	279	51	233	3_1	Mucin-associated surface protein (MASP), putative	50	0
AF-Q8GYP5-F1-model_v1	280	9	238	3_1	Transcription factor MYB60	69	0
AF-Q62066-F1-model_v1	280	71	246	3_1	Paired mesoderm homeobox protein 2A	62	0
AF-Q4D099-F1-model_v1	280	52	266	3_1	Mucin-associated surface protein (MASP), putative	51	0
AF-Q4D1M8-F1-model_v1	280	114	166	3_1	tRNA-uridine aminocarboxypropyltransferase	90	0
AF-Q4DJY9-F1-model_v1	280	114	165	3_1	tRNA-uridine aminocarboxypropyltransferase	91	0
AF-Q4DR23-F1-model_v1	280	42	263	3_1	Mucin-associated surface protein (MASP), putative	51	0
AF-Q4E3D4-F1-model_v1	280	44	209	3_1	Mucin-associated surface protein (MASP), putative	51	0
AF-B0V1F9-F1-model_v1	281	50	278	3_1	Carbonic anhydrase VIII	92	1
AF-Q2QXK5-F1-model_v1	281	67	264	3_1	Carbonic anhydrase	86	0
AF-Q8IK01-F1-model_v1	281	54	135	3_1	Inner membrane complex protein 1c, putative	58	0
AF-A0A0G2K936-F1-model_v1	281	42	92	3_1	Uncharacterized protein	30	0
AF-K7KFZ9-F1-model_v1	281	2	233	3_1	IU_nuc_hydro domain-containing protein	94	1
AF-Q4E462-F1-model_v1	281	52	280	3_1	Mucin-associated surface protein (MASP), putative	51	1
AF-C6TAF1-F1-model_v1	282	212	256	3_1	Uncharacterized protein	79	0
AF-I1L7M4-F1-model_v1	282	166	258	3_1	Uncharacterized protein	70	0
AF-I1LZA4-F1-model_v1	282	80	275	3_1	Carbonic anhydrase	86	0
AF-Q4CL65-F1-model_v1	282	4	199	3_1	Mucin-associated surface protein (MASP), putative	50	1
AF-Q4CTZ5-F1-model_v1	282	39	265	3_1	Mucin-associated surface protein (MASP), putative	51	0
AF-Q4E070-F1-model_v1	282	2	248	3_1	Mucin-associated surface protein (MASP), putative	51	1
AF-Q9VBD0-F1-model_v1	283	93	216	3_1	RE61793p	57	0
AF-K7LM43-F1-model_v1	283	99	269	3_1	Uncharacterized protein	62	0
AF-Q4DF62-F1-model_v1	283	70	254	3_1	Mucin-associated surface protein (MASP), putative	51	0
AF-O04846-F1-model_v1	284	68	262	3_1	Alpha carbonic anhydrase 1, chloroplastic	86	0
AF-A4HYT3-F1-model_v1	284	147	248	3_1	Hypothetical_protein_-_conserved	73	0
AF-Q6K882-F1-model_v1	284	81	258	3_1	Os02g0290400 protein	78	0
AF-Q4E1B0-F1-model_v1	284	34	268	3_1	Mucin-associated surface protein (MASP), putative	51	0
AF-F4JID0-F1-model_v1	285	1	281	3_1	Protein kinase superfamily protein	82	1
AF-Q9VBD9-F1-model_v1	285	66	243	3_1	LD41821p	53	0
AF-Q9VHK8-F1-model_v1	285	26	231	3_1	Aaquetzalli, isoform A	54	0
AF-K7MT59-F1-model_v1	285	73	268	3_1	Aa_trans domain-containing protein	61	0
AF-Q4CS76-F1-model_v1	285	35	256	3_1	Mucin-associated surface protein (MASP), putative	53	0
AF-Q4E1G9-F1-model_v1	285	17	255	3_1	Mucin-associated surface protein (MASP), putative	52	0
AF-Q4E472-F1-model_v1	285	43	242	3_1	Mucin-associated surface protein (MASP), putative	52	0
AF-Q9SZI4-F1-model_v1	286	113	248	3_1	AT4g26130/F20B18_240	60	0
AF-A0A0B4LHX0-F1-model_v1	286	57	269	3_1	Carbonic anhydrase	89	0
AF-Q9VBE0-F1-model_v1	286	101	250	3_1	TweedleB	53	0
AF-A0A0R0H1L2-F1-model_v1	286	1	70	3_1		68	1
AF-K7MXD4-F1-model_v1	286	140	281	3_1	Uncharacterized protein	66	1
AF-Q4E5T5-F1-model_v1	286	62	248	3_1	Mucin-associated surface protein (MASP), putative	53	0
AF-A4HX36-F1-model_v1	287	150	249	3_1	EMG1/NEP1_methyltransferase_-_putative	81	0
AF-A0A1D6MR70-F1-model_v1	287	44	136	3_1	Os05g0140333-like protein	57	0
AF-A0A060D0N9-F1-model_v1	287	108	258	3_1	Agamous-like MADS-box protein AGL80	68	0
AF-Q9VBE2-F1-model_v1	288	70	246	3_1	RE40518p	54	0
AF-A0A1D6KIQ4-F1-model_v1	288	166	232	3_1	AGAMOUS-like 26	66	0
AF-P9WFY3-F1-model_v1	288	208	254	3_1	Uncharacterized tRNA/rRNA methyltransferase Rv0881	89	0
AF-Q10409-F1-model_v1	288	73	157	3_1	18S rRNA aminocarboxypropyltransferase	75	1
AF-I1LEE2-F1-model_v1	288	4	248	3_1	Uncharacterized protein	54	1
AF-Q4D1C6-F1-model_v1	288	37	210	3_1	Mucin-associated surface protein (MASP), putative	52	0
AF-Q4DE04-F1-model_v1	288	21	247	3_1	Mucin-associated surface protein (MASP), putative	53	0
AF-Q4DMB0-F1-model_v1	288	28	257	3_1	Mucin-associated surface protein (MASP), putative	52	0
AF-Q4E1G2-F1-model_v1	288	26	247	3_1	Mucin-associated surface protein (MASP), putative	52	0
AF-P39279-F1-model_v1	289	14	129	3_1	Uncharacterized protein YjeJ	91	0
AF-I1MAA6-F1-model_v1	289	42	272	3_1	Uncharacterized protein	57	0
AF-K7LX06-F1-model_v1	289	102	250	3_1	Uncharacterized protein	45	0
AF-Q4CZ02-F1-model_v1	289	38	243	3_1	Mucin-associated surface protein (MASP), putative	53	0
AF-Q4DFV6-F1-model_v1	289	80	262	3_1	Mucin-associated surface protein (MASP), putative	52	0
AF-Q4DGC8-F1-model_v1	289	1	242	3_1	Mucin-associated surface protein (MASP), putative	52	1
AF-Q4DSG3-F1-model_v1	289	83	256	3_1	Mucin-associated surface protein (MASP), putative	52	0
AF-Q4DVI0-F1-model_v1	289	14	260	3_1	Mucin-associated surface protein (MASP), putative	52	0
AF-Q9FWX9-F1-model_v1	290	31	206	3_1	T14P4.13 protein	51	0
AF-A0A0R3P9C0-F1-model_v1	290	131	224	3_1	tRNA-uridine aminocarboxypropyltransferase	81	0
AF-P35219-F1-model_v1	290	56	287	3_1	Carbonic anhydrase-related protein	89	1
AF-A0A1D6GZE6-F1-model_v1	290	44	181	3_1	BZIP transcription factor 16	63	0
AF-Q5PPN4-F1-model_v1	290	59	287	3_1	Carbonic anhydrase-related protein	91	1
AF-I1KHT7-F1-model_v1	290	17	222	3_1	Uncharacterized protein	67	0
AF-Q2FVA8-F1-model_v1	290	1	242	3_1	Uncharacterized protein	95	1
AF-E7FGX2-F1-model_v1	291	181	291	3_1	Galectin	91	1
AF-X1WF50-F1-model_v1	291	91	178	3_1	Si:ch211-40k21.5	62	0
AF-A0A1D6KL88-F1-model_v1	291	76	269	3_1	Carbonic anhydrase	87	0
AF-A0A1D6M2P1-F1-model_v1	291	87	236	3_1	Putative MYB DNA-binding domain superfamily protein	65	0
AF-P28651-F1-model_v1	291	57	288	3_1	Carbonic anhydrase-related protein	91	1
AF-Q4D5F5-F1-model_v1	291	36	243	3_1	Mucin-associated surface protein (MASP), putative	52	0
AF-Q4DQ99-F1-model_v1	291	41	251	3_1	Mucin-associated surface protein (MASP), putative	53	0
AF-Q4DYY8-F1-model_v1	291	37	206	3_1	Mucin-associated surface protein (MASP), putative	53	0
AF-Q4E2A6-F1-model_v1	291	21	268	3_1	Mucin-associated surface protein (MASP), putative	52	0
AF-Q9SV54-F1-model_v1	292	175	275	3_1	UPF0725 protein At4g28920	76	0
AF-Q4DC49-F1-model_v1	292	1	248	3_1	Mucin TcMUCII, putative	54	1
AF-Q4DYY4-F1-model_v1	292	38	245	3_1	Mucin-associated surface protein (MASP), putative	53	0
AF-Q9LHG0-F1-model_v1	293	57	225	3_1	At3g12480/MQC3.32	62	0
AF-A4HTA1-F1-model_v1	293	15	216	3_1	Hypothetical_protein_-_conserved	48	0
AF-A0A1D6HW69-F1-model_v1	293	115	248	3_1	Agamous-like MADS-box protein AGL29	63	0
AF-I1LXC1-F1-model_v1	293	44	277	3_1	Uncharacterized protein	56	0
AF-Q4D9A5-F1-model_v1	293	75	269	3_1	Mucin-associated surface protein (MASP), putative	54	0
AF-Q4DMA8-F1-model_v1	293	38	255	3_1	Mucin-associated surface protein (MASP), putative	53	0
AF-P46983-F1-model_v1	293	43	282	3_1	Autophagy-related protein 36	42	0
AF-Q12400-F1-model_v1	293	180	229	3_1	tRNA (guanine(9)-N1)-methyltransferase	87	0
AF-Q0ING6-F1-model_v1	294	40	258	3_1	Os12g0456400 protein	44	0
AF-Q4DLR4-F1-model_v1	294	1	267	3_1	Mucin-associated surface protein (MASP), putative	52	1
AF-Q4DYX1-F1-model_v1	294	21	251	3_1	Mucin-associated surface protein (MASP), putative	57	0
AF-Q04005-F1-model_v1	294	65	248	3_1	Protein ATC1/LIC4	61	0
AF-Q9W2R0-F1-model_v1	295	78	291	3_1	Carbonic anhydrase 14	92	1
AF-A0A1D6KDY9-F1-model_v1	295	49	265	3_1	General transcription factor 2-related zinc finger protein	75	0
AF-A0A0P0UZ54-F1-model_v1	295	78	245	3_1	Os01g0180050 protein	53	0
AF-A0A0P0V8R7-F1-model_v1	295	52	287	3_1	Os01g0775750 protein	44	0
AF-A0A0R0JEC9-F1-model_v1	295	5	204	3_1		76	1
AF-Q4E234-F1-model_v1	295	50	245	3_1	Mucin-associated surface protein (MASP), putative	54	0
AF-Q6E297-F1-model_v1	296	124	268	3_1	16S rRNA (uracil(1498)-N(3))-methyltransferase	82	0
AF-A0A6M3Q7V9-F1-model_v1	296	42	195	3_1	Uncharacterized protein, isoform A	60	0
AF-Q0D3R1-F1-model_v1	296	204	293	3_1	Os07g0671400 protein	55	1
AF-A0A0N7KNL1-F1-model_v1	296	45	269	3_1	Os07g0536800 protein	41	0
AF-I1NGL6-F1-model_v1	296	80	219	3_1	Uncharacterized protein	59	0
AF-K7LHP0-F1-model_v1	296	89	282	3_1	Carbonic anhydrase	83	0
AF-Q4DF67-F1-model_v1	296	2	255	3_1	Mucin TcMUCII, putative	54	1
AF-Q4DYW9-F1-model_v1	296	55	221	3_1	Mucin-associated surface protein (MASP), putative	52	0
AF-F1QYS3-F1-model_v1	297	99	177	3_1	18S rRNA aminocarboxypropyltransferase	74	0
AF-A4I818-F1-model_v1	297	82	205	3_1	18S rRNA aminocarboxypropyltransferase	74	0
AF-A0A1D6JJK7-F1-model_v1	297	18	245	3_1	DeSI-like protein	60	0
AF-A0A0P0WQK3-F1-model_v1	297	59	279	3_1	Os05g0544900 protein	64	0
AF-A0A0P0Y835-F1-model_v1	297	43	273	3_1	Os12g0215100 protein	41	0
AF-I1L8A9-F1-model_v1	297	124	243	3_1	H15 domain-containing protein	61	0
AF-I1LDL1-F1-model_v1	297	28	244	3_1	WRKY domain-containing protein	63	0
AF-I1LDY5-F1-model_v1	297	83	220	3_1	Uncharacterized protein	59	0
AF-Q4DGH1-F1-model_v1	297	33	268	3_1	Mucin TcMUCII, putative	54	0
AF-Q4DUZ3-F1-model_v1	297	26	267	3_1	Mucin-associated surface protein (MASP), putative	52	0
AF-Q9M1J8-F1-model_v1	298	219	272	3_1	At3g57000	77	0
AF-Q9SJL7-F1-model_v1	298	9	253	3_1	Transcription factor RAX2	63	0
AF-Q9V9Y8-F1-model_v1	298	58	285	3_1	Carbonic anhydrase	89	0
AF-Q8NBA8-F1-model_v1	298	150	200	3_1	tRNA-uridine aminocarboxypropyltransferase 2	82	0
AF-A0A1D6KL89-F1-model_v1	298	92	287	3_1	Alpha carbonic anhydrase 7	85	0
AF-A0A1D6E9J8-F1-model_v1	298	89	282	3_1	Uncharacterized protein	64	0
AF-A0A1D6FZS8-F1-model_v1	298	21	165	3_1	Uncharacterized protein	56	0
AF-Q9D0U1-F1-model_v1	298	95	235	3_1	tRNA-uridine aminocarboxypropyltransferase 2	82	0
AF-D3ZGK2-F1-model_v1	298	148	200	3_1	tRNA-uridine aminocarboxypropyltransferase	82	0
AF-P0C2W7-F1-model_v1	299	45	265	3_1	Cancer/testis antigen 47B	51	0
AF-P23589-F1-model_v1	299	44	287	3_1	Carbonic anhydrase 5A, mitochondrial	85	0
AF-A0A0P0X2T2-F1-model_v1	299	68	187	3_1	Os07g0161100 protein	65	0
AF-A0A0P0V9V5-F1-model_v1	299	47	257	3_1	Os01g0831250 protein	55	0
AF-D4ACF3-F1-model_v1	299	52	297	3_1	Hypothetical LOC310764 (Predicted), isoform CRA_b	60	1
AF-Q4CRE5-F1-model_v1	299	222	267	3_1	SpoU_methylase domain-containing protein	70	0
AF-Q80VY2-F1-model_v1	300	34	295	3_1	PAK4-inhibitor INKA2	60	1
AF-I1LX34-F1-model_v1	300	17	285	3_1	MADS-box domain-containing protein	62	0
AF-Q8VZ22-F1-model_v1	301	16	226	3_1	Transcription factor bHLH103	54	0
AF-A0A286Y996-F1-model_v1	301	2	24	3_1	Ring finger protein 41,-like	84	1
AF-O94631-F1-model_v1	301	115	275	3_1	rRNA methyltransferase 1, mitochondrial	83	1
AF-Q09806-F1-model_v1	301	3	269	3_1	Uncharacterized protein C2G11.04	62	0
AF-A0A1P8ANB5-F1-model_v1	302	28	177	3_1	RING finger protein	49	0
AF-O23071-F1-model_v1	302	17	270	3_1	AT4G00310 protein	57	0
AF-Q9LJN1-F1-model_v1	302	28	248	3_1	At3g19650	52	0
AF-Q9V9Y6-F1-model_v1	302	71	298	3_1	Carbonic anhydrase	91	1
AF-Q57556-F1-model_v1	302	29	245	3_1	Uncharacterized membrane protein MJ0091	93	0
AF-A0A0R0FYK8-F1-model_v1	302	4	295	3_1		54	1
AF-A0A2R8RPE8-F1-model_v1	303	45	270	3_1	Carbonic anhydrase	89	0
AF-Q4V4S9-F1-model_v1	303	58	285	3_1	Carbonic anhydrase	87	0
AF-A0A1D6ER77-F1-model_v1	303	72	292	3_1	Carbonic anhydrase	81	0
AF-K7L4B5-F1-model_v1	303	41	166	3_1	SAM domain-containing protein	58	0
AF-Q9SVB7-F1-model_v1	304	30	121	3_1	Probable WRKY transcription factor 13	61	0
AF-Q9VH26-F1-model_v1	304	58	271	3_1	Carbonic anhydrase	86	0
AF-Q569H4-F1-model_v1	304	68	304	3_1	Protein Largen	62	1
AF-Q8N5C7-F1-model_v1	304	135	225	3_1	tRNA-uridine aminocarboxypropyltransferase 1	79	0
AF-A0A1D6G5F4-F1-model_v1	304	14	159	3_1	Uncharacterized protein	37	0
AF-P31313-F1-model_v1	304	31	260	3_1	Homeobox protein Hox-C11	58	0
AF-Q9D8U7-F1-model_v1	304	92	225	3_1	tRNA-uridine aminocarboxypropyltransferase 1	80	0
AF-A0A0P0WKK4-F1-model_v1	304	64	253	3_1	Os05g0319850 protein	53	0
AF-Q8IFL0-F1-model_v1	304	55	280	3_1	Stevor	60	0
AF-Q6AYF5-F1-model_v1	304	133	225	3_1	tRNA-uridine aminocarboxypropyltransferase 1	80	0
AF-D4ACL0-F1-model_v1	304	14	230	3_1	Homeobox C11	58	0
AF-P43165-F1-model_v1	304	59	292	3_1	Carbonic anhydrase 5A, mitochondrial	84	0
AF-O14214-F1-model_v1	304	185	226	3_1	tRNA (guanine(9)-N1)-methyltransferase	81	1
AF-C6ZIG0-F1-model_v1	304	2	203	3_1	Gibberellin 20-oxidase 2	81	1
AF-E7EYB7-F1-model_v1	305	53	266	3_1	Uncharacterized protein	57	0
AF-Q9W4U4-F1-model_v1	305	19	162	3_1	FI07314p	55	0
AF-P35218-F1-model_v1	305	66	292	3_1	Carbonic anhydrase 5A, mitochondrial	84	0
AF-A0A1D6HW12-F1-model_v1	305	52	254	3_1	Programmed cell death 2 C-terminal domain-containing protein	55	0
AF-Q64444-F1-model_v1	305	53	276	3_1	Carbonic anhydrase 4	88	0
AF-A0A0P0XYA4-F1-model_v1	305	150	264	3_1	Os11g0111200 protein	37	0
AF-A0A0P0V8K7-F1-model_v1	305	46	189	3_1	Os01g0766200 protein	56	0
AF-Q8I2K2-F1-model_v1	305	16	206	3_1	Uncharacterized protein	37	0
AF-A0A0R0IZV7-F1-model_v1	305	37	301	3_1		55	1
AF-I1KDC1-F1-model_v1	305	48	270	3_1	MBD domain-containing protein	57	0
AF-K7MF26-F1-model_v1	305	5	264	3_1	BTB domain-containing protein	63	1
AF-F1QZX2-F1-model_v1	306	59	279	3_1	Carbonic anhydrase	89	0
AF-Q58EL0-F1-model_v1	306	19	204	3_1	Homeobox protein Hox-C11a	58	0
AF-A0A0R4IDM3-F1-model_v1	306	21	231	3_1	Homeobox C11b	58	0
AF-A0A0P0XFX4-F1-model_v1	306	96	295	3_1	Carbonic anhydrase	83	0
AF-A0A0P0W406-F1-model_v1	306	77	248	3_1	Os03g0792850 protein	42	0
AF-Q8IAY4-F1-model_v1	306	16	208	3_1	Uncharacterized protein	46	0
AF-Q4CRR2-F1-model_v1	306	50	231	3_1	Mucin-associated surface protein (MASP), putative	55	0
AF-P02840-F1-model_v1	307	162	246	3_1	Salivary glue protein Sgs-3	49	0
AF-A0A1D6K5L5-F1-model_v1	307	83	259	3_1	Uncharacterized protein	57	0
AF-I1JYX3-F1-model_v1	307	30	302	3_1	DUF150 domain-containing protein	77	1
AF-Q9VYI4-F1-model_v1	308	1	266	3_1	FI04833p	61	1
AF-Q9VET9-F1-model_v1	308	41	299	3_1	AT03047p	82	0
AF-P23280-F1-model_v1	308	57	274	3_1	Carbonic anhydrase 6	88	0
AF-O89113-F1-model_v1	308	70	228	3_1	Immediate early response gene 5 protein	53	0
AF-Q4DVE6-F1-model_v1	308	28	290	3_1	Mucin-associated surface protein (MASP), putative	50	0
AF-F1QK51-F1-model_v1	309	61	277	3_1	Carbonic anhydrase	87	0
AF-Q9VBD5-F1-model_v1	309	69	272	3_1	FI07246p	52	0
AF-P26645-F1-model_v1	309	43	299	3_1	Myristoylated alanine-rich C-kinase substrate	48	0
AF-P48284-F1-model_v1	309	57	280	3_1	Carbonic anhydrase 4	87	0
AF-K7LL35-F1-model_v1	309	26	292	3_1	Uncharacterized protein	66	0
AF-K7MUD8-F1-model_v1	309	5	181	3_1	3-methyl-2-oxobutanoate hydroxymethyltransferase	74	1
AF-Q4CPJ3-F1-model_v1	309	54	288	3_1	Uncharacterized protein	83	0
AF-Q4CTI5-F1-model_v1	309	56	307	3_1	Mucin-associated surface protein (MASP), putative	49	1
AF-Q8S3D5-F1-model_v1	310	73	251	3_1	Transcription factor LRL2	62	0
AF-Q08BM0-F1-model_v1	310	203	242	3_1	tRNA methyltransferase 10 homolog B	81	0
AF-A8KB74-F1-model_v1	310	75	295	3_1	Carbonic anhydrase	83	0
AF-B3DMV2-F1-model_v1	310	44	189	3_1	IP20458p	57	0
AF-Q9UD57-F1-model_v1	310	40	310	3_1	NK1 transcription factor-related protein 2	61	1
AF-Q9UHL3-F1-model_v1	310	64	299	3_1	Protein FAM153A	50	0
AF-A0A0R0IXY8-F1-model_v1	310	16	262	3_1		58	0
AF-K7KEF0-F1-model_v1	310	3	195	3_1	Homeobox domain-containing protein	64	1
AF-Q4CL08-F1-model_v1	310	50	305	3_1	Exonuclease, putative	70	1
AF-A0A2R8QK36-F1-model_v1	311	61	302	3_1	Uncharacterized protein	46	0
AF-Q9VB76-F1-model_v1	311	56	286	3_1	Carbonic anhydrase	87	0
AF-Q4DYF4-F1-model_v1	311	28	243	3_1	Mucin TcMUCII, putative	53	0
AF-Q9UJK0-F1-model_v1	312	98	143	3_1	18S rRNA aminocarboxypropyltransferase	74	0
AF-P22748-F1-model_v1	312	58	282	3_1	Carbonic anhydrase 4	88	0
AF-A0A1D6JYK6-F1-model_v1	312	15	255	3_1	Uncharacterized protein	44	0
AF-A0A0P0WXS3-F1-model_v1	312	44	256	3_1	Os06g0539975 protein	61	0
AF-A0A0P0XIB9-F1-model_v1	312	58	232	3_1	Os08g0541600 protein	48	0
AF-A0A0N7KR55-F1-model_v1	312	65	286	3_1	Os09g0528500 protein	46	0
AF-F1LQ08-F1-model_v1	312	56	273	3_1	Carbonic anhydrase	86	0
AF-Q10108-F1-model_v1	312	49	268	3_1	Uncharacterized protein C18G6.09c	46	1
AF-P06773-F1-model_v1	312	4	65	3_1	Deoxycytidylate deaminase	88	1
AF-Q8GXP7-F1-model_v1	313	45	313	3_1	Mitochondrial inner membrane translocase complex, subunit Tim44-related protein	70	1
AF-A0A1L1QZM8-F1-model_v1	313	20	251	3_1	Uncharacterized protein	67	0
AF-Q99K99-F1-model_v1	313	44	302	3_1	Uncharacterized protein C4orf19 homolog	54	0
AF-Q12094-F1-model_v1	313	83	130	3_1	18S rRNA aminocarboxypropyltransferase	75	0
AF-O23085-F1-model_v1	314	109	278	3_1	AT4g00920 protein	65	0
AF-A0A1D6L6Q4-F1-model_v1	314	15	191	3_1	AP-1 complex subunit sigma-2	64	0
AF-Q0IZD2-F1-model_v1	314	107	292	3_1	Os10g0102400 protein	47	0
AF-Q9ZU65-F1-model_v1	315	7	307	3_1	Transcription repressor OFP7	55	0
AF-Q0IRC9-F1-model_v1	315	48	313	3_1	Expressed protein	59	1
AF-A0A0P0VFF5-F1-model_v1	315	7	278	3_1	Os02g0174000 protein	56	0
AF-O13641-F1-model_v1	315	228	292	3_1	Putative methyltransferase SPBC8D2.16c	86	0
AF-K7KE95-F1-model_v1	315	19	306	3_1	Protein kinase domain-containing protein	44	0
AF-Q9VML5-F1-model_v1	316	27	228	3_1	LP05310p	64	0
AF-Q6PF06-F1-model_v1	316	213	255	3_1	tRNA methyltransferase 10 homolog B	79	0
AF-A0A0P0W7M8-F1-model_v1	316	24	222	3_1	Os04g0248500 protein	54	0
AF-A0A0P0WPW9-F1-model_v1	316	24	243	3_1	Os05g0545900 protein	57	0
AF-Q53PL2-F1-model_v1	316	4	232	3_1	Expressed protein	45	1
AF-A0A0N7KL33-F1-model_v1	316	1	237	3_1	Transcription repressor	54	1
AF-Q5RJK3-F1-model_v1	316	208	255	3_1	tRNA methyltransferase 10 homolog B	80	0
AF-A0A0R0LEB6-F1-model_v1	316	72	314	3_1		67	1
AF-Q9H4P4-F1-model_v1	317	2	22	3_1	E3 ubiquitin-protein ligase NRDP1	91	1
AF-Q9Y2D0-F1-model_v1	317	73	294	3_1	Carbonic anhydrase 5B, mitochondrial	82	0
AF-P18761-F1-model_v1	317	58	261	3_1	Carbonic anhydrase 6	88	0
AF-Q9QZA0-F1-model_v1	317	73	294	3_1	Carbonic anhydrase 5B, mitochondrial	82	0
AF-Q67X80-F1-model_v1	317	188	299	3_1	Os06g0219700 protein	80	0
AF-Q66HG6-F1-model_v1	317	74	294	3_1	Carbonic anhydrase 5B, mitochondrial	82	0
AF-K7KR60-F1-model_v1	317	21	300	3_1	NAC domain-containing protein	52	0
AF-Q4CS41-F1-model_v1	317	97	226	3_1	Uncharacterized protein	58	0
AF-Q4CZQ6-F1-model_v1	317	108	278	3_1	Uncharacterized protein	59	0
AF-Q04867-F1-model_v1	317	229	292	3_1	Putative methyltransferase YMR310C	83	0
AF-A0A1D6E1G2-F1-model_v1	318	2	149	3_1	Cation/calcium exchanger 4	58	1
AF-Q9D075-F1-model_v1	318	215	255	3_1	tRNA methyltransferase 10 homolog B	79	0
AF-Q10P22-F1-model_v1	318	57	181	3_1	Os03g0249900 protein	58	0
AF-Q8I5K8-F1-model_v1	318	172	210	3_1	18S rRNA aminocarboxypropyltransferase	72	0
AF-A0A0R0GBC9-F1-model_v1	318	55	278	3_1		58	0
AF-Q9S7Z2-F1-model_v1	319	38	234	3_1	Ninja-family protein AFP4	57	0
AF-Q9VR56-F1-model_v1	319	180	217	3_1	tRNA methyltransferase 10 homolog A	80	0
AF-A0A1D6J8B8-F1-model_v1	319	26	229	3_1	18S pre-ribosomal assembly protein gar2-related	45	0
AF-Q9P7A0-F1-model_v1	319	124	250	3_1	Shugoshin-1	69	0
AF-I1M0S8-F1-model_v1	319	13	277	3_1	Uncharacterized protein	53	0
AF-Q1LVQ7-F1-model_v1	320	50	288	3_1	ALX homeobox protein 1	60	0
AF-R4GDY8-F1-model_v1	320	54	277	3_1	Carbonic anhydrase	85	0
AF-A4HTS1-F1-model_v1	320	16	313	3_1	Peroxisomal_biogenesis_factor_11_(PEX11)-__putati ve	69	0
AF-Q8C5U0-F1-model_v1	320	91	257	3_1	RIKEN cDNA 4933409G03 gene	51	0
AF-Q99J25-F1-model_v1	320	222	273	3_1	rRNA methyltransferase 1, mitochondrial	80	0
AF-A0A0G2JZE5-F1-model_v1	320	46	237	3_1	NK3 homeobox 2	59	0
AF-D3ZK81-F1-model_v1	320	221	272	3_1	Mitochondrial rRNA methyltransferase 1	81	0
AF-A0A0R0EGT6-F1-model_v1	320	145	230	3_1		76	0
AF-I1K2W5-F1-model_v1	320	3	81	3_1	RING-type E3 ubiquitin transferase	79	1
AF-I1KRA5-F1-model_v1	320	3	81	3_1	RING-type E3 ubiquitin transferase	78	1
AF-Q4D1R3-F1-model_v1	320	39	313	3_1	Mucin-associated surface protein (MASP), putative	51	0
AF-Q93Z37-F1-model_v1	321	78	281	3_1	Protein BIG GRAIN 1-like E	56	0
AF-Q9VZB4-F1-model_v1	321	79	312	3_1	RE16136p	55	0
AF-Q9VN13-F1-model_v1	321	169	321	3_1	Sideroflexin-1-3	86	1
AF-Q9BWM7-F1-model_v1	321	169	321	3_1	Sideroflexin-3	86	1
AF-Q91V61-F1-model_v1	321	168	320	3_1	Sideroflexin-3	86	1
AF-Q9JHY2-F1-model_v1	321	169	321	3_1	Sideroflexin-3	86	1
AF-A0A0R0KK04-F1-model_v1	321	14	321	3_1		78	1
AF-A0A0R0FQU8-F1-model_v1	321	20	283	3_1		59	0
AF-I1LIK5-F1-model_v1	321	89	240	3_1	Uncharacterized protein	64	0
AF-I1LPB5-F1-model_v1	321	88	239	3_1	Uncharacterized protein	65	0
AF-Q4D1W2-F1-model_v1	321	10	308	3_1	Uncharacterized protein	68	0
AF-A0A178UIE7-F1-model_v1	322	71	314	3_1	Histidine-tRNA ligase	57	0
AF-O65517-F1-model_v1	322	132	301	3_1	Protein SHI RELATED SEQUENCE 2	55	0
AF-A0A1D6MRI5-F1-model_v1	322	56	308	3_1	Peroxidase	70	0
AF-P9WFY5-F1-model_v1	322	160	281	3_1	Uncharacterized tRNA/rRNA methyltransferase Rv3579c	84	0
AF-A0A0P0WTA8-F1-model_v1	322	24	320	3_1	Os06g0158400 protein	65	1
AF-A0A0P0V5S7-F1-model_v1	322	42	293	3_1	Os01g0641750 protein	42	0
AF-A0A0G2JT87-F1-model_v1	322	70	166	3_1	Uncharacterized protein	27	0
AF-I1KWB6-F1-model_v1	322	202	249	3_1	SpoU_methylase domain-containing protein	79	0
AF-Q4CT28-F1-model_v1	322	63	164	3_1	18S rRNA aminocarboxypropyltransferase	71	0
AF-Q91994-F1-model_v1	323	57	304	3_1	Homeobox protein OTX1 B	56	0
AF-Q5HZH2-F1-model_v1	323	102	143	3_1	18S rRNA aminocarboxypropyltransferase	73	0
AF-A0A0G2JU34-F1-model_v1	323	87	309	3_1	HORMA domain-containing 2	71	0
AF-K7LXM3-F1-model_v1	323	42	252	3_1	Uncharacterized protein	55	0
AF-F1Q816-F1-model_v1	324	60	289	3_1	Carbonic anhydrase	86	0
AF-F1QK72-F1-model_v1	324	57	289	3_1	Carbonic anhydrase	86	0
AF-F1QTX6-F1-model_v1	324	59	289	3_1	Carbonic anhydrase	86	0
AF-A0A1D6GWB0-F1-model_v1	324	5	138	3_1	Putative receptor-like protein kinase	73	1
AF-Q99N23-F1-model_v1	324	62	291	3_1	Carbonic anhydrase 15	86	0
AF-Q8IIH6-F1-model_v1	324	197	241	3_1	tRNA (guanine(9)-N(1))-methyltransferase	83	0
AF-C6T8X9-F1-model_v1	324	228	297	3_1	SpoU_methylase domain-containing protein	83	0
AF-K7KBD6-F1-model_v1	324	51	281	3_1	Uncharacterized protein	47	0
AF-Q4DXP8-F1-model_v1	324	115	280	3_1	Mucin-associated surface protein (MASP), putative	54	0
AF-P45394-F1-model_v1	325	28	241	3_1	Inner membrane protein YrbG	88	0
AF-A4I584-F1-model_v1	325	173	316	3_1	Hypothetical_protein_-_conserved	72	0
AF-A0A1D6K8U9-F1-model_v1	325	11	130	3_1	Tetratricopeptide repeat (TPR)-like superfamily protein	55	0
AF-K7KI18-F1-model_v1	325	84	302	3_1	MADS-box domain-containing protein	62	0
AF-K7ME19-F1-model_v1	325	3	288	3_1	Uncharacterized protein	60	1
AF-Q4CSI9-F1-model_v1	325	101	280	3_1	Uncharacterized protein	67	0
AF-E7EYF2-F1-model_v1	326	77	177	3_1	Carbonic anhydrase-related protein 10	85	0
AF-Q5U3I2-F1-model_v1	326	8	230	3_1	Probable RNA polymerase II nuclear localization protein SLC7A6OS	63	0
AF-Q8MKN0-F1-model_v1	326	11	228	3_1	Ubiquinone biosynthesis protein COQ9, mitochondrial	75	0
AF-I1LTK1-F1-model_v1	326	23	219	3_1	GATA-type domain-containing protein	58	0
AF-Q4CNJ2-F1-model_v1	326	105	236	3_1	tRNA (guanine(9)-N(1))-methyltransferase	83	0
AF-Q4CY44-F1-model_v1	326	15	316	3_1	Uncharacterized protein	73	0
AF-Q4DQQ0-F1-model_v1	326	182	236	3_1	tRNA (guanine(9)-N(1))-methyltransferase	83	0
AF-Q9W316-F1-model_v1	327	67	293	3_1	Carbonic anhydrase-related protein B, isoform A	88	0
AF-Q9VAL1-F1-model_v1	327	69	216	3_1	tRNA-uridine aminocarboxypropyltransferase	87	0
AF-P63157-F1-model_v1	327	13	227	3_1	BarH-like 1 homeobox protein	63	0
AF-B9G6I1-F1-model_v1	327	27	283	3_1	Os01g0244500 protein	42	0
AF-Q0JDB5-F1-model_v1	327	72	238	3_1	Transcription repressor	54	0
AF-Q6K7C9-F1-model_v1	327	20	180	3_1	Os02g0784400 protein	42	0
AF-P63156-F1-model_v1	327	9	224	3_1	BarH-like 1 homeobox protein	63	0
AF-I1MY45-F1-model_v1	327	9	127	3_1	FYVE-type domain-containing protein	66	0
AF-Q4CVF7-F1-model_v1	327	106	326	3_1	Tricarboxylate carrier, putative	86	1
AF-F1QMF0-F1-model_v1	328	70	298	3_1	Carbonic anhydrase-related protein 10	85	0
AF-Q9NS85-F1-model_v1	328	75	297	3_1	Carbonic anhydrase-related protein 10	85	0
AF-O75493-F1-model_v1	328	71	297	3_1	Carbonic anhydrase-related protein 11	86	0
AF-A4I396-F1-model_v1	328	49	293	3_1	Hypothetical_protein_-_conserved	35	0
AF-O70354-F1-model_v1	328	71	299	3_1	Carbonic anhydrase-related protein 11	86	0
AF-P61215-F1-model_v1	328	76	298	3_1	Carbonic anhydrase-related protein 10	86	0
AF-Q8C1Z8-F1-model_v1	328	182	256	3_1	tRNA methyltransferase 10 homolog A	76	0
AF-B7E3J2-F1-model_v1	328	63	290	3_1	Os04g0631200 protein	45	0
AF-Q811X3-F1-model_v1	328	71	299	3_1	Carbonic anhydrase 11	86	0
AF-M0R8A5-F1-model_v1	328	75	297	3_1	Carbonic anhydrase-related protein 10	85	0
AF-A0A0R0H268-F1-model_v1	328	21	297	3_1		64	0
AF-I1JCK9-F1-model_v1	328	7	290	3_1	Uncharacterized protein	57	0
AF-I1K0T6-F1-model_v1	328	55	252	3_1	Uncharacterized protein	68	0
AF-Q4D2P4-F1-model_v1	328	1	322	3_1	Ascorbate-dependent peroxidase, putative	85	1
AF-P30745-F1-model_v1	329	15	329	3_1	GTP 3',8-cyclase	92	1
AF-O08524-F1-model_v1	329	128	301	3_1	Beta-tectorin	68	0
AF-A0A0P0WAT4-F1-model_v1	329	81	275	3_1	Os04g0452650 protein	50	0
AF-A0A0P0WXE1-F1-model_v1	329	63	261	3_1	Os06g0507900 protein	59	0
AF-K7N3A7-F1-model_v1	329	256	299	3_1	16S rRNA (uracil(1498)-N(3))-methyltransferase	79	0
AF-Q4DBD7-F1-model_v1	329	42	306	3_1	Mucin-associated surface protein (MASP), putative	53	0
AF-O04191-F1-model_v1	330	94	289	3_1	At2g39870/T5I7.17	58	0
AF-Q9LV52-F1-model_v1	330	197	304	3_1	Heat stress transcription factor C-1	66	0
AF-Q8AWY2-F1-model_v1	330	22	246	3_1	Homeobox protein Hox-A10b	58	0
AF-A0A0P0XVX4-F1-model_v1	330	44	286	3_1	Os10g0503250 protein	50	0
AF-Q0DNW7-F1-model_v1	330	192	305	3_1	16S rRNA (uracil(1498)-N(3))-methyltransferase	78	0
AF-Q6AUB2-F1-model_v1	330	103	322	3_1	Os05g0412900 protein	38	0
AF-Q7XIV5-F1-model_v1	330	18	270	3_1	Transcription repressor	59	0
AF-Q94DB0-F1-model_v1	330	46	314	3_1	Os01g0658300 protein	50	0
AF-K7MBB9-F1-model_v1	330	79	281	3_1	Uncharacterized protein	57	0
AF-Q4CQD5-F1-model_v1	330	111	288	3_1	Uncharacterized protein	55	0
AF-Q4D754-F1-model_v1	330	220	317	3_1	Uncharacterized protein	70	0
AF-P05412-F1-model_v1	331	2	252	3_1	Transcription factor AP-1	60	1
AF-A4IB80-F1-model_v1	331	77	239	3_1	tRNA-uridine aminocarboxypropyltransferase	83	0
AF-Q4DKI5-F1-model_v1	331	48	292	3_1	RNA-binding protein RGGm, putative	54	0
AF-Q4DLB7-F1-model_v1	331	58	211	3_1	Uncharacterized protein	54	0
AF-Q9FHE5-F1-model_v1	332	8	130	3_1	Uncharacterized protein PHLOEM PROTEIN 2-LIKE A7	65	0
AF-Q90469-F1-model_v1	332	31	250	3_1	Homeobox protein Hox-D10a	59	0
AF-Q9W2Q2-F1-model_v1	332	76	325	3_1	Carbonic anhydrase 15	84	0
AF-Q7KT68-F1-model_v1	332	78	310	3_1	IP10839p	55	0
AF-P29966-F1-model_v1	332	42	273	3_1	Myristoylated alanine-rich C-kinase substrate	49	0
AF-A4IB95-F1-model_v1	332	295	332	3_1	UBX_domain_containing_protein_-_putative	91	1
AF-A0A1D6E643-F1-model_v1	332	39	259	3_1	Myb family transcription factor	62	0
AF-Q10KG1-F1-model_v1	332	52	197	3_1	Os03g0385900 protein	64	0
AF-Q9U0G8-F1-model_v1	332	41	286	3_1	Uncharacterized protein	76	0
AF-Q62627-F1-model_v1	332	57	254	3_1	PRKC apoptosis WT1 regulator protein	62	0
AF-K7KK00-F1-model_v1	332	15	260	3_1	Uncharacterized protein	53	0
AF-Q4CZ88-F1-model_v1	332	50	253	3_1	Mucin-associated surface protein (MASP), putative	50	0
AF-Q02796-F1-model_v1	332	118	279	3_1	Transcriptional regulatory protein LGE1	53	0
AF-Q9C9C8-F1-model_v1	333	16	301	3_1	Transcription factor MYB122	64	0
AF-Q9W3P7-F1-model_v1	333	69	296	3_1	Carbonic anhydrase-related protein A, isoform B	84	0
AF-A0A1D6J6R5-F1-model_v1	333	4	306	3_1	Protein PIN-LIKES 7	55	1
AF-O06603-F1-model_v1	333	114	312	3_1	Partial REP13E12 repeat protein	69	0
AF-Q0DG75-F1-model_v1	333	51	194	3_1	Os05g0549300 protein	65	0
AF-A0A0P0V9R1-F1-model_v1	333	16	241	3_1	Os01g0820000 protein	60	0
AF-A0A0R0H824-F1-model_v1	333	184	247	3_1		84	0
AF-I1LE74-F1-model_v1	333	241	320	3_1	Uncharacterized protein	76	0
AF-Q8N387-F1-model_v1	334	1	267	3_1	Mucin-15	52	1
AF-D3ZLZ3-F1-model_v1	334	1	291	3_1	Hypothetical protein LOC688842	56	1
AF-A0A0R0FFD8-F1-model_v1	334	139	269	3_1		60	0
AF-I1M6W9-F1-model_v1	334	51	330	3_1	Uncharacterized protein	47	1
AF-I1MDB3-F1-model_v1	334	129	329	3_1	Uncharacterized protein	60	1
AF-Q9SGN8-F1-model_v1	335	1	279	3_1	F3M18.16	48	1
AF-A0A2R8QHH9-F1-model_v1	335	47	334	3_1	Membrane-associated ring finger (C3HC4) 11	63	1
AF-Q9VTU8-F1-model_v1	335	60	282	3_1	Carbonic anhydrase 2, isoform A	84	0
AF-Q0JBZ0-F1-model_v1	335	65	276	3_1	Os04g0502100 protein	40	0
AF-Q4KLI2-F1-model_v1	335	188	230	3_1	tRNA methyltransferase 10 homolog A	76	0
AF-A0A0R0JT16-F1-model_v1	335	5	307	3_1		70	1
AF-Q4DT31-F1-model_v1	335	64	294	3_1	Mucin-associated surface protein (MASP), putative	52	0
AF-Q4E211-F1-model_v1	335	46	258	3_1	Mucin-associated surface protein (MASP), putative	53	0
AF-A0A0R0IQY8-F1-model_v1	336	24	314	3_1		56	0
AF-Q4D9A6-F1-model_v1	336	45	300	3_1	Mucin-associated surface protein (MASP), putative	52	0
AF-Q4DLB3-F1-model_v1	336	4	264	3_1	Mucin-associated surface protein (MASP), putative	52	1
AF-Q4DR89-F1-model_v1	336	179	274	3_1	Uncharacterized protein	65	0
AF-Q4E2B7-F1-model_v1	336	7	330	3_1	Uncharacterized protein	62	0
AF-A0A1D8PFW6-F1-model_v1	337	4	86	3_1	Deoxycytidine monophosphate deaminase	87	1
AF-Q9ULX7-F1-model_v1	337	50	276	3_1	Carbonic anhydrase 14	90	0
AF-Q9WVT6-F1-model_v1	337	55	274	3_1	Carbonic anhydrase 14	89	0
AF-A2IBE0-F1-model_v1	337	50	275	3_1	Carbonic anhydrase 14	89	0
AF-I1K7L4-F1-model_v1	337	71	311	3_1	GAGA-binding transcriptional activator	67	0
AF-I1MJ79-F1-model_v1	337	33	163	3_1	RING-type domain-containing protein	67	0
AF-K7N4B7-F1-model_v1	337	21	335	3_1	NmrA domain-containing protein	83	1
AF-A0A0P0X4C7-F1-model_v1	338	8	313	3_1	Os07g0244600 protein	81	0
AF-P17431-F1-model_v1	338	73	332	3_1	mRNA decay activator protein ZFP36L1	58	0
AF-K7K7D5-F1-model_v1	338	58	268	3_1	BAG domain-containing protein	67	0
AF-K7MTZ9-F1-model_v1	338	7	295	3_1	AT-hook motif nuclear-localized protein	64	0
AF-Q8TBZ6-F1-model_v1	339	185	277	3_1	tRNA methyltransferase 10 homolog A	75	0
AF-Q96BY9-F1-model_v1	339	63	338	3_1	Store-operated calcium entry-associated regulatory factor	67	1
AF-I1L041-F1-model_v1	339	213	251	3_1	SAM-dependent MTase TRM10-type domain-containing protein	83	0
AF-E7FBE2-F1-model_v1	340	108	246	3_1	RNA (guanine-9-)-methyltransferase domain-containing protein 2	75	0
AF-A6NL46-F1-model_v1	340	47	278	3_1	Putative UPF0607 protein ENSP00000332738	53	0
AF-Q10F15-F1-model_v1	340	256	307	3_1	Os03g0685100 protein	78	0
AF-I1MFS5-F1-model_v1	340	210	244	3_1	SAM-dependent MTase TRM10-type domain-containing protein	83	0
AF-K7K3J4-F1-model_v1	340	5	150	3_1	Solute carrier family 40 protein	59	1
AF-P69848-F1-model_v1	340	30	340	3_1	GTP 3',8-cyclase	94	1
AF-Q4E382-F1-model_v1	340	58	301	3_1	Mucin-associated surface protein (MASP), putative	51	0
AF-Q03703-F1-model_v1	340	29	335	3_1	Uncharacterized protein YML037C	55	1
AF-Q3E936-F1-model_v1	341	56	279	3_1	Probable membrane-associated kinase regulator 1	57	0
AF-Q9MA75-F1-model_v1	341	61	218	3_1	Transcription factor VIP1	64	0
AF-Q9SXA9-F1-model_v1	341	100	307	3_1	T28P6.11 protein	56	0
AF-A8MX80-F1-model_v1	341	27	280	3_1	Putative UPF0607 protein ENSP00000383144	53	0
AF-A2ZYK9-F1-model_v1	341	1	276	3_1	Os01g0793100 protein	73	1
AF-P0DH88-F1-model_v1	341	25	330	3_1	Barley B recombinant-like protein A	60	0
AF-Q10MB0-F1-model_v1	341	27	341	3_1	Hexosyltransferase	84	1
AF-Q6ER21-F1-model_v1	341	29	268	3_1	Zinc-finger homeodomain protein 9	64	0
AF-I1JPL8-F1-model_v1	341	45	275	3_1	RING-type domain-containing protein	72	0
AF-K7KC80-F1-model_v1	341	21	333	3_1	UBX domain-containing protein	54	0
AF-K7KRR1-F1-model_v1	341	68	318	3_1	Uncharacterized protein	57	0
AF-F4K5P3-F1-model_v1	342	94	122	3_1	Class II aminoacyl-tRNA and biotin synthetases superfamily protein	34	0
AF-Q9VKR8-F1-model_v1	342	100	300	3_1	CG17108	46	0
AF-A0A1D6ERF3-F1-model_v1	342	78	309	3_1	Digalactosyldiacylglycerol synthase 1 chloroplastic	47	0
AF-I1N9R7-F1-model_v1	342	264	342	3_1	Uncharacterized protein	91	1
AF-I1NGB5-F1-model_v1	342	256	325	3_1	Uncharacterized protein	84	0
AF-F4KDC4-F1-model_v1	343	44	296	3_1	Hydroxyproline-rich glycoprotein family protein	58	0
AF-O64800-F1-model_v1	343	39	298	3_1	Probable F-box protein At1g67455	54	0
AF-Q9W3B2-F1-model_v1	343	173	332	3_1	Protein MAK16 homolog	71	0
AF-A4IA53-F1-model_v1	343	105	337	3_1	Hypothetical_protein_-_conserved	45	0
AF-A0A0P0WBW8-F1-model_v1	343	63	288	3_1	Os04g0490866 protein	54	0
AF-Q67X46-F1-model_v1	343	94	290	3_1	Os06g0229900 protein	38	0
AF-Q6YWR4-F1-model_v1	343	20	320	3_1	Homeobox-leucine zipper protein HOX16	61	0
AF-Q6ZJE6-F1-model_v1	343	142	267	3_1	Os07g0598100 protein	76	0
AF-Q9FGI9-F1-model_v1	344	208	247	3_1	tRNA (guanine(9)-N(1))-methyltransferase	82	0
AF-Q071E0-F1-model_v1	344	38	178	3_1	N-lysine methyltransferase KMT5A-A	64	0
AF-Q60980-F1-model_v1	344	59	189	3_1	Krueppel-like factor 3	52	0
AF-A0A0P0X3B8-F1-model_v1	344	14	342	3_1	Os07g0178950 protein	54	1
AF-Q7XUZ3-F1-model_v1	344	66	308	3_1	Os04g0433000 protein	46	0
AF-I1KQR0-F1-model_v1	344	178	313	3_1	Uncharacterized protein	61	0
AF-Q4E386-F1-model_v1	344	37	337	3_1	Mucin-associated surface protein (MASP), putative	52	0
AF-Q1LVR7-F1-model_v1	345	32	301	3_1	Si:dkeyp-87e7.4	49	0
AF-P0AGJ5-F1-model_v1	345	202	317	3_1	Uncharacterized tRNA/rRNA methyltransferase YfiF	79	0
AF-P57682-F1-model_v1	345	68	199	3_1	Krueppel-like factor 3	52	0
AF-A0A1D6EIR1-F1-model_v1	345	125	269	3_1	FAD-dependent oxidoreductase family protein	60	0
AF-A0A0R0FBH2-F1-model_v1	345	285	345	3_1		78	1
AF-K7KG56-F1-model_v1	345	40	283	3_1	TPX2 domain-containing protein	60	0
AF-F4IMB2-F1-model_v1	346	144	277	3_1	Uncharacterized protein	43	0
AF-A0A1D8PGR1-F1-model_v1	346	49	136	3_1	18S rRNA aminocarboxypropyltransferase	74	0
AF-A0A0R4ITJ8-F1-model_v1	346	151	315	3_1	MANSC domain-containing 1	63	0
AF-A0A2R8Q219-F1-model_v1	346	42	279	3_1	Uncharacterized protein	54	0
AF-A2CEM8-F1-model_v1	346	38	276	3_1	FOS-like 1, AP-1 transcription factor subunit a	60	0
AF-Q7JNE1-F1-model_v1	346	25	249	3_1	Regulatory protein zeste	70	0
AF-O75525-F1-model_v1	346	198	323	3_1	KH domain-containing, RNA-binding, signal transduction-associated protein 3	68	0
AF-Q5XIA8-F1-model_v1	346	8	310	3_1	Growth hormone-inducible transmembrane protein	75	0
AF-A0A0R0G089-F1-model_v1	346	1	339	3_1		92	1
AF-Q9VQH9-F1-model_v1	347	24	60	3_1	Peptidase S1 domain-containing protein	81	0
AF-Q6Z2L2-F1-model_v1	347	46	269	3_1	Os02g0128200 protein	59	0
AF-Q8I3Z8-F1-model_v1	347	53	264	3_1	Uncharacterized protein	33	0
AF-Q4CVP7-F1-model_v1	347	44	251	3_1	Mucin-associated surface protein (MASP), putative	53	0
AF-Q4DN17-F1-model_v1	347	38	300	3_1	Mucin-associated surface protein (MASP), putative	57	0
AF-Q4E1H5-F1-model_v1	347	60	346	3_1	Mucin-associated surface protein (MASP), putative	52	1
AF-F1QM77-F1-model_v1	348	319	348	3_1	Zinc finger protein 1131	89	1
AF-F1QZ91-F1-model_v1	348	16	172	3_1	Ameloblastin	39	0
AF-A0A2R8Q6S8-F1-model_v1	348	17	307	3_1	C2H2-type domain-containing protein	59	0
AF-B9MSS5-F1-model_v1	348	12	272	3_1	CONSTANS protein	65	0
AF-A0A2P2CLG6-F1-model_v1	349	24	307	3_1	Ribosomal protein L2	53	0
AF-E7F6E8-F1-model_v1	349	93	349	3_1	Si:dkey-1c11.1	56	1
AF-Q67UY4-F1-model_v1	349	20	126	3_1	Os09g0454100 protein	67	0
AF-Q6ZA74-F1-model_v1	349	14	333	3_1	Homeobox-leucine zipper protein HOX5	59	0
AF-A0A0R0E896-F1-model_v1	349	4	168	3_1		60	1
AF-Q9LXE4-F1-model_v1	350	152	275	3_1	rRNA methylase-like protein	74	0
AF-E7EY17-F1-model_v1	350	158	295	3_1	Si:dkey-210j14.3	59	0
AF-Q6ES31-F1-model_v1	350	15	312	3_1	Os09g0413700 protein	82	0
AF-O14129-F1-model_v1	350	50	350	3_1	DNA repair protein rhp55	77	0
AF-Q4CM22-F1-model_v1	350	39	330	3_1	Mucin-associated surface protein (MASP), putative	50	0
AF-A0A1D8PDR3-F1-model_v1	351	108	255	3_1	Uncharacterized protein	62	0
AF-F1QVT3-F1-model_v1	351	116	351	3_1	Zinc finger GATA-like protein 1	52	1
AF-A0A5K1K9E4-F1-model_v1	351	203	324	3_1	RNA methyltransferase, putative	77	0
AF-A0A0G2JXY4-F1-model_v1	351	84	318	3_1	Carbonic anhydrase	83	0
AF-Q8GYL4-F1-model_v1	352	269	338	3_1	At4g38020	79	0
AF-Q5BJV6-F1-model_v1	352	3	72	3_1	Modulator of apoptosis 1	80	1
AF-I1J8P1-F1-model_v1	352	54	213	3_1	GATA-type domain-containing protein	59	0
AF-I1JX06-F1-model_v1	352	17	259	3_1	Uncharacterized protein	57	0
AF-I1N4U7-F1-model_v1	352	28	275	3_1	Uncharacterized protein	65	0
AF-Q6IN84-F1-model_v1	353	225	274	3_1	rRNA methyltransferase 1, mitochondrial	78	0
AF-Q6ZL96-F1-model_v1	353	74	313	3_1	Os07g0577500 protein	56	0
AF-A0A0P0W3Z6-F1-model_v1	353	1	325	3_1	Os03g0750100 protein	64	1
AF-Q8IHV1-F1-model_v1	353	219	353	3_1	Phosphatidylinositol N-acetylglucosaminyltransferase subunit H, putative	57	1
AF-A0A0R0J4N4-F1-model_v1	353	108	305	3_1		57	0
AF-Q4DHL4-F1-model_v1	353	3	182	3_1	Ubiquitin-like domain-containing protein	76	1
AF-Q9FMW8-F1-model_v1	354	1	205	3_1	FAD synthetase 1, chloroplastic	76	1
AF-Q9VMZ5-F1-model_v1	354	147	310	3_1	LD19715p	53	0
AF-O43570-F1-model_v1	354	62	287	3_1	Carbonic anhydrase 12	87	0
AF-A0A1D6JLS4-F1-model_v1	354	29	296	3_1	General transcription factor 2-related zinc finger protein	65	0
AF-Q8CI85-F1-model_v1	354	60	288	3_1	Carbonic anhydrase 12	86	0
AF-A0A0P0WJ09-F1-model_v1	354	111	319	3_1	Os05g0184500 protein	59	0
AF-A0A0P0XB35-F1-model_v1	354	62	324	3_1	Os08g0119700 protein	56	0
AF-B9GDU2-F1-model_v1	354	58	266	3_1	Os12g0567900 protein	55	0
AF-O96263-F1-model_v1	354	254	321	3_1	rRNA methyltransferase, putative	82	0
AF-A2IBE2-F1-model_v1	354	61	288	3_1	Carbonic anhydrase	87	0
AF-D3ZFG9-F1-model_v1	354	46	265	3_1	Solute carrier family 24 member 5	78	0
AF-A0A0R0J6F1-F1-model_v1	354	16	274	3_1		65	0
AF-A0A0R0KZV5-F1-model_v1	354	213	340	3_1		48	0
AF-Q4E0A8-F1-model_v1	354	24	328	3_1	Mucin-associated surface protein (MASP), putative	50	0
AF-O50055-F1-model_v1	355	148	281	3_1	Zinc finger protein CONSTANS-LIKE 1	64	0
AF-A0A1D6J1K4-F1-model_v1	355	36	353	3_1	Myb domain protein 112	63	1
AF-A0A0P0WMD7-F1-model_v1	355	59	310	3_1	Os05g0413662 protein	37	0
AF-A0A0R0KWS7-F1-model_v1	355	87	333	3_1		65	0
AF-A2BF66-F1-model_v1	356	46	353	3_1	HORMA domain-containing protein 1	69	1
AF-A0A1D6GL50-F1-model_v1	356	13	308	3_1	DUF3506 domain-containing protein	49	0
AF-A0A5F8MPE2-F1-model_v1	356	90	262	3_1	ETS domain-containing protein	53	0
AF-Q8R409-F1-model_v1	356	42	287	3_1	Protein HEXIM1	65	0
AF-Q84JQ9-F1-model_v1	356	109	329	3_1	Expressed protein	71	0
AF-K7MWJ8-F1-model_v1	356	101	313	3_1	MADS-box domain-containing protein	59	0
AF-Q4CM24-F1-model_v1	356	50	354	3_1	Mucin-associated surface protein (MASP), putative	51	1
AF-Q08218-F1-model_v1	356	17	308	3_1	Outer spore wall protein LDS2	75	0
AF-A0A1D6HI86-F1-model_v1	357	96	357	3_1	Uncharacterized protein	66	1
AF-Q3U129-F1-model_v1	357	261	357	3_1	UDP-GlcNAc:betaGal beta-1,3-N-acetylglucosaminyltransferase-like protein 1	93	1
AF-Q7F8V2-F1-model_v1	357	89	340	3_1	Os08g0496400 protein	60	0
AF-A0A0N7KIN6-F1-model_v1	357	43	315	3_1	Os04g0208550 protein	48	0
AF-Q6GV29-F1-model_v1	357	262	357	3_1	UDP-GlcNAc:betaGal beta-1,3-N-acetylglucosaminyltransferase-like protein 1	93	1
AF-P19814-F1-model_v1	357	15	327	3_1	Trans-Golgi network integral membrane protein TGN38	51	0
AF-A0A0R0F8H1-F1-model_v1	357	52	253	3_1		63	0
AF-Q29Q18-F1-model_v1	358	2	303	3_1	At3g62620	57	1
AF-Q0JEM0-F1-model_v1	358	268	347	3_1	Os04g0244500 protein	83	0
AF-A0A0R0IJW6-F1-model_v1	358	23	325	3_1		60	0
AF-K7N395-F1-model_v1	358	54	274	3_1	BHLH domain-containing protein	54	0
AF-Q4DGQ5-F1-model_v1	358	69	337	3_1	Mucin-associated surface protein (MASP), putative	48	0
AF-Q4DJC7-F1-model_v1	358	188	291	3_1	Uncharacterized protein	61	0
AF-Q4E1G5-F1-model_v1	358	69	358	3_1	Mucin-associated surface protein (MASP), putative	51	1
AF-Q8LA32-F1-model_v1	359	4	279	3_1	Probable E3 ubiquitin-protein ligase LUL4	71	1
AF-P9WJS3-F1-model_v1	359	213	359	3_1	GTP 3',8-cyclase 1	93	1
AF-Q10EQ1-F1-model_v1	359	144	359	3_1	Dof domain, zinc finger family protein, expressed	54	1
AF-Q653T7-F1-model_v1	359	64	344	3_1	Os06g0678100 protein	55	0
AF-Q10107-F1-model_v1	359	152	333	3_1	Ribosomal RNA small subunit methyltransferase mra1	71	0
AF-Q4CTA8-F1-model_v1	359	81	326	3_1	Mucin-associated surface protein (MASP), putative	50	0
AF-Q4DCQ0-F1-model_v1	359	2	317	3_1	Mucin-associated surface protein (MASP), putative	50	1
AF-Q4DDB1-F1-model_v1	359	47	225	3_1	Protein kinase, putative	57	0
AF-Q4E488-F1-model_v1	359	46	326	3_1	Mucin-associated surface protein (MASP), putative	49	0
AF-Q9LK74-F1-model_v1	360	226	358	3_1	At3g16510	63	1
AF-Q9VTC3-F1-model_v1	360	13	293	3_1	GH07049p	54	0
AF-Q57864-F1-model_v1	360	258	335	3_1	Uncharacterized protein MJ0421	92	0
AF-O53910-F1-model_v1	360	55	288	3_1	Probable ionic transporter integral membrane protein ChaA	90	0
AF-Q4DKN2-F1-model_v1	360	1	305	3_1	Uncharacterized protein	44	1
AF-Q4DSM9-F1-model_v1	360	60	290	3_1	Mucin-associated surface protein (MASP), putative	52	0
AF-Q67FW5-F1-model_v1	361	266	361	3_1	UDP-GlcNAc:betaGal beta-1,3-N-acetylglucosaminyltransferase-like protein 1	93	1
AF-A0A1D6K8G2-F1-model_v1	361	11	241	3_1	GATA transcription factor 2	60	0
AF-A0A1D6L5W4-F1-model_v1	361	28	265	3_1	Dof zinc finger protein DOF5.7	52	0
AF-A0A1D6MRV1-F1-model_v1	361	18	356	3_1	DYW_deaminase domain-containing protein	42	1
AF-A0A1D6HRX9-F1-model_v1	361	29	353	3_1	Cyclin_C domain-containing protein	42	0
AF-Q58646-F1-model_v1	361	3	159	3_1	3-dehydroquinate synthase	91	1
AF-J3QN86-F1-model_v1	361	43	302	3_1	Predicted gene, 21882	49	0
AF-Q4DXP1-F1-model_v1	361	47	284	3_1	Mucin-associated surface protein (MASP), putative	50	0
AF-Q9LYH0-F1-model_v1	362	27	294	3_1	Protein BIG GRAIN 1-like D	56	0
AF-Q9SUZ4-F1-model_v1	362	6	299	3_1	At3g52110	56	0
AF-A0A1D6KQ06-F1-model_v1	362	40	319	3_1	Double-stranded RNA-binding protein 1	68	0
AF-A0A1D6H7I1-F1-model_v1	362	138	329	3_1	Pleiotropic drug resistance protein 2	64	0
AF-A0A0P0XJW3-F1-model_v1	362	78	271	3_1	Os09g0249100 protein	40	0
AF-Q4DJL2-F1-model_v1	362	74	344	3_1	Mucin-associated surface protein (MASP), putative	49	0
AF-Q58EF9-F1-model_v1	363	24	293	3_1	S-adenosylmethionine synthase	95	0
AF-A0A1D6GNK7-F1-model_v1	363	62	325	3_1	Tetratricopeptide repeat (TPR)-like superfamily protein	59	0
AF-Q4D6A4-F1-model_v1	363	40	294	3_1	Mucin-associated surface protein (MASP), putative	50	0
AF-Q4DHM4-F1-model_v1	363	42	342	3_1	Mucin-associated surface protein (MASP), putative	50	0
AF-Q4E5T2-F1-model_v1	363	60	325	3_1	Mucin-associated surface protein (MASP), putative	51	0
AF-O23063-F1-model_v1	364	47	352	3_1	Probable transcription factor At4g00390	64	0
AF-Q6YI96-F1-model_v1	364	18	261	3_1	BarH-class homeodomain transcription factor	60	0
AF-A0A1D6F4S9-F1-model_v1	364	103	342	3_1	Zinc finger (C3HC4-type RING finger) family protein	55	0
AF-A0A1D6FQR2-F1-model_v1	364	56	354	3_1	Putative CRAL/TRIO domain containing, Sec14p-like phosphatidylinositol transfer family protein	50	0
AF-I1KCC5-F1-model_v1	364	29	310	3_1	Uncharacterized protein	58	0
AF-Q4D626-F1-model_v1	364	110	353	3_1	Trans-sialidase, putative	55	0
AF-Q4DFV3-F1-model_v1	364	30	333	3_1	Mucin-associated surface protein (MASP), putative	50	0
AF-Q9W7C0-F1-model_v1	365	52	284	3_1	Lymphocyte enhancer binding factor 1	58	0
AF-Q9VLJ5-F1-model_v1	365	56	259	3_1	AT07979p2	55	0
AF-A0A1D6I6L7-F1-model_v1	365	40	362	3_1	Uncharacterized protein	54	1
AF-A0A0P0VDI3-F1-model_v1	365	65	309	3_1	Os01g0976950 protein	37	0
AF-A0A0R0JS55-F1-model_v1	365	35	314	3_1		54	0
AF-Q4CTI1-F1-model_v1	365	33	142	3_1	Uncharacterized protein	32	0
AF-Q4CYC2-F1-model_v1	365	37	315	3_1	Mucin-associated surface protein (MASP), putative	50	0
AF-P31801-F1-model_v1	366	60	291	3_1	Sodium-potassium/proton antiporter ChaA	81	0
AF-Q9P2A4-F1-model_v1	366	3	356	3_1	ABI gene family member 3	74	1
AF-A0A1D6JI63-F1-model_v1	366	77	347	3_1	Putative RING zinc finger domain superfamily protein	51	0
AF-Q8S7W9-F1-model_v1	366	31	331	3_1	Homeobox-leucine zipper protein HOX21	62	0
AF-A2SY89-F1-model_v1	366	68	366	3_1	Growth differentiation factor 3	79	1
AF-I1NA88-F1-model_v1	366	55	288	3_1	RING-type domain-containing protein	71	0
AF-K7MB00-F1-model_v1	366	39	278	3_1	Uncharacterized protein	61	0
AF-Q8S8S1-F1-model_v1	367	256	367	3_1	Peroxisome biogenesis protein 16	64	1
AF-Q93ZG1-F1-model_v1	367	211	347	3_1	At1g23060/T26J12_16	54	0
AF-Q9SPG3-F1-model_v1	367	76	352	3_1	Transcription factor MYB26	53	0
AF-A1Z7N6-F1-model_v1	367	53	197	3_1	Bootlegger	50	0
AF-Q9VIR9-F1-model_v1	367	10	233	3_1	Probable RNA polymerase II nuclear localization protein SLC7A6OS	57	0
AF-A0A1D6FUZ6-F1-model_v1	367	54	349	3_1	Putative MYB DNA-binding domain superfamily protein	60	0
AF-Q0DF64-F1-model_v1	367	3	352	3_1	Os06g0112700 protein	60	1
AF-C6TH20-F1-model_v1	367	17	312	3_1	HABP4_PAI-RBP1 domain-containing protein	54	0
AF-Q4D3R0-F1-model_v1	367	39	345	3_1	Mucin-associated surface protein (MASP), putative	50	0
AF-F1Q813-F1-model_v1	368	63	297	3_1	POU domain protein	61	0
AF-Q91VN1-F1-model_v1	368	188	302	3_1	Zinc finger protein 24	64	0
AF-Q6TXF8-F1-model_v1	368	133	322	3_1	MORN repeat-containing protein 5	52	0
AF-I1ME93-F1-model_v1	368	79	368	3_1	Uncharacterized protein	59	1
AF-K7MQX7-F1-model_v1	368	30	266	3_1	Uncharacterized protein	72	0
AF-A8DYJ9-F1-model_v1	369	167	287	3_1	Uncharacterized protein	48	0
AF-Q8SYD0-F1-model_v1	369	33	286	3_1	Tetratricopeptide repeat protein 19 homolog, mitochondrial	77	0
AF-A0A368UGF1-F1-model_v1	369	66	324	3_1		58	0
AF-A0A0P0VIN4-F1-model_v1	370	97	308	3_1	Os02g0458900 protein	51	0
AF-Q4DL95-F1-model_v1	370	25	307	3_1	Mucin TcMUCII, putative	51	0
AF-A0A1D6M9S2-F1-model_v1	371	13	339	3_1	Hydroxyproline-rich glycoprotein family protein	54	0
AF-I1K492-F1-model_v1	371	133	351	3_1	Uncharacterized protein	61	0
AF-B3H5A8-F1-model_v1	372	43	324	3_1	Protein REVEILLE 7	58	0
AF-Q9SYJ8-F1-model_v1	372	20	300	3_1	Protein SOSEKI 1	58	0
AF-Q9WV32-F1-model_v1	372	1	352	3_1	Actin-related protein 2/3 complex subunit 1B	92	1
AF-Q69Q42-F1-model_v1	372	49	322	3_1	Os06g0606800 protein	61	0
AF-O88656-F1-model_v1	372	1	352	3_1	Actin-related protein 2/3 complex subunit 1B	91	1
AF-K7L6A1-F1-model_v1	372	99	351	3_1	Uncharacterized protein	59	0
AF-Q39057-F1-model_v1	373	128	302	3_1	Zinc finger protein CONSTANS	62	0
AF-A9Z1L1-F1-model_v1	373	98	372	3_1	SERPIN domain-containing protein	90	1
AF-F8W4I7-F1-model_v1	373	57	281	3_1	Carbonic anhydrase XIV	85	0
AF-Q9CXP9-F1-model_v1	373	26	308	3_1	Exonuclease V	79	0
AF-K7LMX4-F1-model_v1	373	23	207	3_1	Uncharacterized protein	69	0
AF-Q4DH35-F1-model_v1	373	72	351	3_1	Mucin-associated surface protein (MASP), putative	48	0
AF-Q04683-F1-model_v1	374	1	291	3_1	C-X-C chemokine receptor type 5	78	1
AF-Q7G6D9-F1-model_v1	374	23	331	3_1	Expressed protein	59	0
AF-I1MBK4-F1-model_v1	374	46	178	3_1	Transcription repressor	57	0
AF-F1REC9-F1-model_v1	375	38	222	3_1	Si:ch211-191j22.7	62	0
AF-Q8C1W1-F1-model_v1	375	48	375	3_1	Tubulinyl-Tyr carboxypeptidase 1	77	1
AF-A0A0P0V213-F1-model_v1	375	25	250	3_1	Os01g0336200 protein	49	0
AF-Q4DX74-F1-model_v1	375	134	304	3_1	Uncharacterized protein	42	0
AF-Q4E298-F1-model_v1	375	26	295	3_1	Mucin-associated surface protein (MASP), putative	51	0
AF-P10075-F1-model_v1	376	50	208	3_1	Zinc finger protein GLI4	63	0
AF-Q5T280-F1-model_v1	376	293	354	3_1	Putative methyltransferase C9orf114	87	0
AF-Q0DHJ5-F1-model_v1	376	1	245	3_1	Metal tolerance protein 6	69	1
AF-Q0JHK0-F1-model_v1	376	26	252	3_1	Os01g0859100 protein	59	0
AF-Q5PQR4-F1-model_v1	376	80	372	3_1	Arginine/serine-rich coiled-coil protein 2	57	1
AF-A0A096MIZ1-F1-model_v1	376	134	282	3_1	Paralemmin 2	70	0
AF-G3V6F3-F1-model_v1	376	41	330	3_1	Kruppel-like factor 1	54	0
AF-A0A0R0F029-F1-model_v1	376	67	266	3_1		72	0
AF-I1KSQ6-F1-model_v1	376	48	319	3_1	BZIP domain-containing protein	60	0
AF-I1MUK6-F1-model_v1	376	6	373	3_1	WD_REPEATS_REGION domain-containing protein	83	1
AF-P36027-F1-model_v1	376	6	341	3_1	Cell wall integrity sensor MID2	58	0
AF-Q6DG75-F1-model_v1	377	42	351	3_1	Forkhead box I1	56	0
AF-A0A1D6EWJ5-F1-model_v1	377	10	350	3_1	Rep_fac-A_C domain-containing protein	57	0
AF-A0A0P0VGT1-F1-model_v1	377	53	300	3_1	Os02g0227800 protein	51	0
AF-A0A0G2QC59-F1-model_v1	377	294	362	3_1	RCG45649, isoform CRA_a	86	0
AF-A0A1P8AQT9-F1-model_v1	378	46	319	3_1	Remorin family protein	63	0
AF-Q84ME1-F1-model_v1	378	2	295	3_1	Probable E3 ubiquitin-protein ligase LUL3	72	1
AF-Q5RFW5-F1-model_v1	378	1	322	3_1	Membrane-associated ring finger (C3HC4) 4	62	1
AF-P02833-F1-model_v1	378	29	297	3_1	Homeotic protein antennapedia	56	0
AF-Q96AQ1-F1-model_v1	378	54	347	3_1	Coiled-coil domain-containing protein 74A	58	0
AF-Q12951-F1-model_v1	378	69	348	3_1	Forkhead box protein I1	58	0
AF-Q61080-F1-model_v1	378	147	316	3_1	Forkhead box protein F1	57	0
AF-Q4D746-F1-model_v1	378	76	363	3_1	Uncharacterized protein	64	0
AF-F4K956-F1-model_v1	379	177	353	3_1	Pathogen-associated molecular patterns-induced protein A70	57	0
AF-M9PEA4-F1-model_v1	379	51	354	3_1	Uncharacterized protein, isoform B	63	0
AF-Q5JN79-F1-model_v1	379	65	313	3_1	Transcription repressor	56	0
AF-Q7G6D7-F1-model_v1	379	48	378	3_1	F-box domain containing protein, expressed	82	1
AF-Q9UNW8-F1-model_v1	380	2	191	3_1	Probable G-protein coupled receptor 132	78	1
AF-O75635-F1-model_v1	380	104	372	3_1	Serpin B7	88	0
AF-A0A1D6LA42-F1-model_v1	380	6	366	3_1	RAN GTPase-activating protein 2	75	0
AF-A0A1D6MF87-F1-model_v1	380	13	340	3_1	Putative membrane-associated kinase regulator 2	56	0
AF-A0A087WR82-F1-model_v1	380	92	283	3_1	Predicted gene 4064	54	0
AF-J3QK27-F1-model_v1	380	95	312	3_1	Predicted gene, 21693	53	0
AF-O35698-F1-model_v1	380	101	342	3_1	RNA-binding motif protein, Y chromosome, family 1 member A1	54	0
AF-A0A0P0WV19-F1-model_v1	380	2	268	3_1	Os06g0242600 protein	62	1
AF-Q4DKW0-F1-model_v1	380	36	378	3_1	Mucin-associated surface protein (MASP), putative	49	1
AF-F4I2G3-F1-model_v1	381	62	200	3_1	tRNA-uridine aminocarboxypropyltransferase	78	0
AF-E7FFM0-F1-model_v1	381	47	335	3_1	Microtubule-associated protein 6b	59	0
AF-Q66ID3-F1-model_v1	381	292	342	3_1	SPOUT domain-containing methyltransferase 1	86	0
AF-Q9VEF1-F1-model_v1	381	127	311	3_1	Uncharacterized protein	55	0
AF-Q4DXF4-F1-model_v1	381	12	355	3_1	Uncharacterized protein	93	0
AF-F4JU03-F1-model_v1	382	283	360	3_1	Glutathione S-transferase family protein	84	0
AF-Q7XHS7-F1-model_v1	382	55	325	3_1	Os07g0249600 protein	64	0
AF-O60198-F1-model_v1	382	24	267	3_1	S-adenosylmethionine synthase	97	1
AF-I1LIP2-F1-model_v1	382	1	348	3_1	Uncharacterized protein	78	1
AF-Q4DF33-F1-model_v1	382	66	329	3_1	Mucin-associated surface protein (MASP), putative	49	0
AF-P10659-F1-model_v1	382	29	267	3_1	S-adenosylmethionine synthase 1	97	0
AF-Q8I280-F1-model_v1	383	5	383	3_1	V-type proton ATPase subunit C	90	1
AF-Q4DY59-F1-model_v1	383	253	347	3_1	SpoU_methylase domain-containing protein	83	0
AF-Q9XI36-F1-model_v1	384	27	323	3_1	Methyl-CpG-binding domain-containing protein 10	52	0
AF-F1QQW2-F1-model_v1	384	53	349	3_1	Si:rp71-1g18.1	50	0
AF-Q6XZH1-F1-model_v1	384	52	367	3_1	POU domain protein	61	0
AF-P0A817-F1-model_v1	384	23	261	3_1	S-adenosylmethionine synthase	95	0
AF-A0A1D6HJ15-F1-model_v1	384	207	261	3_1	SAM-dependent MTase TRM10-type domain-containing protein	78	0
AF-Q5Z5Y2-F1-model_v1	384	16	324	3_1	Os06g0712600 protein	49	0
AF-A0A0R0K300-F1-model_v1	384	20	310	3_1		35	0
AF-I1LXM2-F1-model_v1	384	95	240	3_1	AAI domain-containing protein	66	0
AF-P19358-F1-model_v1	384	23	269	3_1	S-adenosylmethionine synthase 2	96	0
AF-A0A1D8PF68-F1-model_v1	385	27	270	3_1	S-adenosylmethionine synthase	96	0
AF-A0A2R8QP14-F1-model_v1	385	130	371	3_1	Caspase 22, apoptosis-related cysteine peptidase	79	0
AF-Q3UHX9-F1-model_v1	385	289	367	3_1	Putative methyltransferase C9orf114 homolog	86	0
AF-A0A0P0WW27-F1-model_v1	385	27	320	3_1	Os06g0306201 protein	48	0
AF-K7KWS6-F1-model_v1	385	73	342	3_1	Uncharacterized protein	64	0
AF-Q62424-F1-model_v1	386	23	357	3_1	Homeobox protein Hox-A13	52	0
AF-Q6F2Z7-F1-model_v1	386	46	385	3_1	Os05g0520300 protein	59	1
AF-A0A0R0H698-F1-model_v1	386	172	300	3_1		77	0
AF-K7L768-F1-model_v1	386	70	308	3_1	Uncharacterized protein	59	0
AF-Q4CY65-F1-model_v1	386	43	363	3_1	Uncharacterized protein	49	0
AF-F4KDE6-F1-model_v1	387	139	324	3_1	Uncharacterized protein	67	0
AF-Q2V3L3-F1-model_v1	387	110	368	3_1	Zinc finger transcription factor YY1	60	0
AF-B8A4H7-F1-model_v1	387	69	284	3_1	Protein-tyrosine-phosphatase	65	0
AF-A0A2R8Q557-F1-model_v1	387	65	264	3_1	Si:ch211-98n17.5	57	0
AF-Q9NY43-F1-model_v1	387	25	325	3_1	BarH-like 2 homeobox protein	60	0
AF-P0CG43-F1-model_v1	387	100	285	3_1	Putative protein FAM157C	36	0
AF-A4I5Y8-F1-model_v1	387	236	279	3_1	tRNA_(Guanine-1)-methyltransferase_-_putative	77	0
AF-A0A0P0XUU5-F1-model_v1	387	70	347	3_1	Os10g0447300 protein	53	0
AF-A0A0P0VC19-F1-model_v1	387	18	356	3_1	Os01g0913900 protein	37	0
AF-Q8IEP1-F1-model_v1	387	69	386	3_1	Uncharacterized protein	73	1
AF-A0A0R0ILQ4-F1-model_v1	387	72	352	3_1		55	0
AF-Q4DJI0-F1-model_v1	387	47	336	3_1	Mucin-associated surface protein (MASP), putative	50	0
AF-Q8VYM7-F1-model_v1	388	81	337	3_1	Hydroxyproline-rich glycoprotein family protein	53	0
AF-Q6NXC9-F1-model_v1	388	14	345	3_1	TOX high mobility group box family member 2	57	0
AF-Q9VMP2-F1-model_v1	388	109	299	3_1	FI21938p1	67	0
AF-P31271-F1-model_v1	388	23	329	3_1	Homeobox protein Hox-A13	53	0
AF-Q8LN68-F1-model_v1	388	55	319	3_1	Transcription factor TB1	58	0
AF-C6TN56-F1-model_v1	388	63	342	3_1	TPX2 domain-containing protein	62	0
AF-I1LY37-F1-model_v1	388	56	368	3_1	Uncharacterized protein	55	0
AF-Q9FM99-F1-model_v1	389	140	371	3_1	Alpha carbonic anhydrase 8	79	0
AF-C6KRL6-F1-model_v1	389	170	356	3_1	Zip homologous protein 3	66	0
AF-Q6H4U9-F1-model_v1	389	45	351	3_1	Os02g0168300 protein	54	0
AF-I1LB04-F1-model_v1	389	23	268	3_1	S-adenosylmethionine synthase	97	0
AF-I1NBZ4-F1-model_v1	389	173	331	3_1	Uncharacterized protein	55	0
AF-Q39055-F1-model_v1	390	77	390	3_1	GTP 3',8-cyclase, mitochondrial	85	1
AF-Q9SJL8-F1-model_v1	390	23	268	3_1	S-adenosylmethionine synthase 3	97	0
AF-Q1RLT0-F1-model_v1	390	28	275	3_1	S-adenosylmethionine synthase	96	0
AF-Q7ZW04-F1-model_v1	390	46	280	3_1	S-adenosylmethionine synthase	96	0
AF-P26017-F1-model_v1	390	48	329	3_1	Polycomb group protein Pc	58	0
AF-Q96E39-F1-model_v1	390	109	307	3_1	RNA binding motif protein, X-linked-like-1	53	0
AF-Q0E4N8-F1-model_v1	390	100	334	3_1	Os02g0108100 protein	43	0
AF-I1JPQ2-F1-model_v1	390	23	268	3_1	S-adenosylmethionine synthase	97	0
AF-I1K6N7-F1-model_v1	390	275	386	3_1	SBP-type domain-containing protein	56	1
AF-I1L8X2-F1-model_v1	390	23	268	3_1	S-adenosylmethionine synthase	97	0
AF-I1LZ62-F1-model_v1	390	23	268	3_1	S-adenosylmethionine synthase	97	0
AF-Q2FX74-F1-model_v1	390	370	390	3_1	Phage tail fiber protein, putative	74	1
AF-Q4CL29-F1-model_v1	390	4	361	3_1	Trans-sialidase, putative	40	1
AF-Q4CVJ9-F1-model_v1	390	38	357	3_1	Mucin-associated surface protein (MASP), putative	48	0
AF-Q9U8L5-F1-model_v1	391	53	383	3_1	Dorsocross1, isoform A	69	0
AF-A0A1D6DU29-F1-model_v1	391	191	387	3_1	SEC-C motif-containing protein / OTU-like cysteine protease family protein	67	1
AF-Q61103-F1-model_v1	391	44	255	3_1	Zinc finger protein ubi-d4	70	0
AF-Q9WV02-F1-model_v1	391	89	306	3_1	RNA-binding motif protein, X chromosome	54	0
AF-Q12132-F1-model_v1	391	74	385	3_1	Nutrient and stress factor 1	49	0
AF-A0A1D8PD64-F1-model_v1	392	144	354	3_1	Elongin-A	61	0
AF-O75526-F1-model_v1	392	102	327	3_1	RNA-binding motif protein, X-linked-like-2	55	0
AF-E9AHK3-F1-model_v1	392	22	271	3_1	S-adenosylmethionine synthase	96	0
AF-B7EL48-F1-model_v1	392	52	357	3_1	Os04g0284900 protein	53	0
AF-A0A0P0VG98-F1-model_v1	392	127	363	3_1	Os02g0208675 protein	41	0
[truncated: 9,444 more rows]

## Sheet: SwissProt
ID	Prot.length	Knot start	Knot end	Knot type	Name	Conf. Total	Shallow?
AF-Q6DFG0-F1-model_v2	1926	1	1926	0.17093 unidentified	Rho GTPase-activating protein 21-A	45	1
AF-A4QLE9-F1-model_v2	2287	166	2191	1.48922 unidentified	Protein Ycf2	35	0
AF-E1C2U2-F1-model_v2	2326	521	2313	101603.16226 unidentified	Telomere-associated protein RIF1	56	0
AF-C0HLH0-F1-model_v2	979	6	920	1028.82976 unidentified	Collagen alpha-2(I) chain	52	0
AF-P85154-F1-model_v2	1040	47	1033	1044.01433 unidentified	Collagen alpha-2(I) chain	50	0
AF-Q8QG78-F1-model_v2	2498	10	2445	10893953.52426 unidentified	Nuclear receptor corepressor 1	41	0
AF-A6ZL53-F1-model_v2	944	4	939	1101.04951 unidentified	Altered inheritance of mitochondria protein 3	54	1
AF-Q290X3-F1-model_v2	1327	151	1087	1101.04951 unidentified	Protein lingerer	40	0
AF-G5CEW6-F1-model_v2	1488	20	986	1101.04951 unidentified	Eukaryotic translation initiation factor 4G	50	0
AF-Q2L949-F1-model_v2	2298	283	2026	1101.04951 unidentified	Protein Ycf2	34	0
AF-P21783-F1-model_v2	2524	289	2492	1108.33971 unidentified	Neurogenic locus notch homolog protein 1	61	0
AF-Q1KVX8-F1-model_v2	2552	147	2518	111375460708.78355 unidentified	DNA-directed RNA polymerase subunit beta''	39	0
AF-P30317-F1-model_v2	1702	389	1476	11221.13036 unidentified	DNA polymerase	80	0
AF-Q68RU4-F1-model_v2	2110	136	2046	112884.17998 unidentified	Protein Ycf2	36	0
AF-Q8AV58-F1-model_v2	2169	53	1628	115469.21186 unidentified	Protein sidekick-1	73	0
AF-Q5U249-F1-model_v2	2408	300	2387	11642.94553 unidentified	Protein ELYS	53	0
AF-Q7YQM3-F1-model_v2	2492	149	2488	12054.46144 unidentified	Transcriptional regulator ATRX	51	1
AF-Q332R7-F1-model_v2	2264	134	1628	1235.85369 unidentified	Protein Ycf2	34	0
AF-Q8MJ05-F1-model_v2	2105	357	2071	123607.62789 unidentified	Oxygen-regulated protein 1	37	0
AF-O46385-F1-model_v2	2194	21	1185	1246.14840 unidentified	Supervillin	54	0
AF-Q6FRV6-F1-model_v2	2238	53	1793	1253.90332 unidentified	COPII coat assembly protein SEC16	43	0
AF-A0A248AFK6-F1-model_v2	2464	550	2348	125740.37119 unidentified	Nonribosomal peptide synthase NPS2	75	0
AF-C0HJP5-F1-model_v2	958	50	953	1260405.39792 unidentified	Collagen alpha-1(I) chain	50	0
AF-P07589-F1-model_v2	2478	34	2463	127.30743 unidentified	Fibronectin	70	0
AF-Q5TM68-F1-model_v2	2173	160	1949	12818012.59708 unidentified	Mediator of DNA damage checkpoint protein 1	40	0
AF-F7DF15-F1-model_v2	1695	53	1366	132.39717 unidentified	Protein TOPAZ1	50	0
AF-A0JP82-F1-model_v2	1901	151	1767	135652.69276 unidentified	Methylcytosine dioxygenase tet3	50	0
AF-Q04205-F1-model_v2	1744	190	1421	1380.47253 unidentified	Tensin	52	0
AF-E0SAK8-F1-model_v2	1434	182	1405	1385.89445 unidentified	Probable deoxyribonuclease RhsA	79	0
AF-Q05152-F1-model_v2	2339	59	2173	1391.35171 unidentified	Voltage-dependent N-type calcium channel subunit alpha-1B	60	0
AF-Q0ZM14-F1-model_v2	1899	151	1899	153043.73631 unidentified	Protocadherin-15	68	1
AF-C0HLI3-F1-model_v2	987	150	981	15319579.11405 unidentified	Collagen alpha-1(I) chain	50	0
AF-Q14F97-F1-model_v2	2282	217	2009	1536.65944 unidentified	Protein Ycf2	34	0
AF-Q29HW3-F1-model_v2	1774	576	1531	15397.07772 unidentified	Receptor-mediated endocytosis protein 6 homolog	57	0
AF-Q8IIG1-F1-model_v2	2545	209	2047	15397.07772 unidentified	Uncharacterized protein PF11_0213	33	0
AF-A2RUV4-F1-model_v2	1935	206	1917	15402498.22876 unidentified	Rho GTPase-activating protein 21	45	0
AF-Q6J6J0-F1-model_v2	1863	44	1638	15433.28657 unidentified	Breast cancer type 1 susceptibility protein homolog	42	0
AF-P9WEV1-F1-model_v2	2637	696	2588	166702.21984 unidentified	Nonribisomal peptide synthetase valB	76	0
AF-Q802R9-F1-model_v2	1092	200	957	169.70983 unidentified	Structural maintenance of chromosomes protein 5	81	0
AF-B4JHJ7-F1-model_v2	1941	488	1668	169.70983 unidentified	Diacylglycerol kinase eta	55	0
AF-Q9IA31-F1-model_v2	1544	35	1542	1694.45857 unidentified	Transcriptional activator GLI3	42	1
AF-Q8MJ03-F1-model_v2	2149	155	2086	1694.45857 unidentified	Oxygen-regulated protein 1	37	0
AF-Q9GLM4-F1-model_v2	1715	342	1401	1700.46495 unidentified	Tensin-1	52	0
AF-P27884-F1-model_v2	2424	2	2289	1700.46495 unidentified	Voltage-dependent P/Q-type calcium channel subunit alpha-1A	58	1
AF-Q4P328-F1-model_v2	1830	105	1506	1721.62597 unidentified	Helicase SWR1	57	0
AF-C0HLJ3-F1-model_v2	998	72	988	173.53818 unidentified	Collagen alpha-1(I) chain	49	0
AF-A7EDF3-F1-model_v2	923	10	815	174.49975 unidentified	Increased rDNA silencing protein 4	52	0
AF-Q6BMF7-F1-model_v2	927	160	675	174.49975 unidentified	Altered inheritance of mitochondria protein 3	61	0
AF-C4XZ24-F1-model_v2	2164	372	2139	174.49975 unidentified	Flocculation protein FLO11	44	0
AF-Q6C908-F1-model_v2	1634	29	1629	181.35875 unidentified	Actin cytoskeleton-regulatory complex protein PAN1	52	0
AF-Q5F3P8-F1-model_v2	2008	88	1839	1813759.70218 unidentified	Histone-lysine N-methyltransferase SETD1B	45	0
AF-P0C2W8-F1-model_v2	1057	134	1017	18230.38478 unidentified	Collagen alpha-1(I) chain	49	0
AF-B4LV24-F1-model_v2	1823	121	1599	18546.38881 unidentified	AF4/FMR2 family member lilli	44	0
AF-Q5EE04-F1-model_v2	1997	451	1947	1876.53654 unidentified	Nucleoprotein TPR	62	0
AF-A1C3L3-F1-model_v2	2587	157	2564	19226.94251 unidentified	Fap1 adhesin	37	0
AF-Q9Z1Q1-F1-model_v2	1818	129	1812	19504581.87453 unidentified	Nestin	40	0
AF-P80544-F1-model_v2	1637	1	1637	19596805189.17868 unidentified	Surface protein	34	1
AF-B3LN45-F1-model_v2	936	60	851	2040.59022 unidentified	Altered inheritance of mitochondria protein 3	56	0
AF-Q29KT5-F1-model_v2	1096	34	1074	2047.18107 unidentified	Protein spire	53	0
AF-C0HJN4-F1-model_v2	916	33	886	2057.11733 unidentified	Collagen alpha-2(I) chain	52	0
AF-Q6INP8-F1-model_v2	1570	719	1524	2057.11733 unidentified	Mediator of RNA polymerase II transcription subunit 1	50	0
AF-Q4KKX4-F1-model_v2	2494	804	2444	208055.42622 unidentified	Nuclear receptor corepressor 1	41	0
AF-Q60J38-F1-model_v2	2636	1018	2565	2087.16151 unidentified	Ankyrin repeat and KH domain-containing protein CBG24701	52	0
AF-Q95YM8-F1-model_v2	1598	198	1424	2100.53366 unidentified	Mushroom body large-type Kenyon cell-specific protein 1	44	0
AF-Q91660-F1-model_v2	1569	78	1393	223.86572 unidentified	Zinc finger protein GLI3	42	0
AF-Q7NAT4-F1-model_v2	1969	62	1845	2233.02331 unidentified	Cytadherence high molecular weight protein 1	52	0
AF-Q8WNU4-F1-model_v2	1166	184	851	2243.40024 unidentified	IQ domain-containing protein N	47	0
AF-S7UQV8-F1-model_v2	2122	182	1761	2243.40024 unidentified	Unique GC organizer UGO	42	0
AF-A8NF97-F1-model_v2	2410	836	1934	225028.31395 unidentified	Coprinoferrin synthetase	75	0
AF-C0HLH5-F1-model_v2	932	92	859	2251.14602 unidentified	Collagen alpha-1(I) chain	51	0
AF-Q6BXI1-F1-model_v2	2130	12	2126	22552.71747 unidentified	COPII coat assembly protein SEC16	44	1
AF-B3LPW3-F1-model_v2	287	106	234	227.18960 unidentified	Cell wall protein PIR5	61	0
AF-Q6TS35-F1-model_v2	430	13	397	227.18960 unidentified	Microtubule-associated protein tau	56	0
AF-Q6IRR0-F1-model_v2	594	5	541	227.18960 unidentified	TOX high mobility group box family member 4-B	55	1
AF-Q7LZR2-F1-model_v2	744	49	404	227.18960 unidentified	Collagen alpha-1(VIII) chain	59	0
AF-Q5YCW0-F1-model_v2	776	10	767	227.18960 unidentified	Microtubule-associated protein tau	48	0
AF-Q08DI1-F1-model_v2	899	38	866	227.18960 unidentified	Ewing's tumor-associated antigen 1 homolog	49	0
AF-C0HJN8-F1-model_v2	910	81	860	227.18960 unidentified	Collagen alpha-2(I) chain	52	0
AF-Q8IM46-F1-model_v2	964	227	950	227.18960 unidentified	Uncharacterized protein PF14_0045	68	0
AF-Q751K7-F1-model_v2	1259	36	734	227.18960 unidentified	Bud site selection protein 4 homolog	51	0
AF-A2RRX6-F1-model_v2	1356	359	1236	227.18960 unidentified	Protein NPAT	45	0
AF-A7TM88-F1-model_v2	1378	173	607	227.18960 unidentified	Bud site selection protein 4	53	0
AF-P02459-F1-model_v2	1487	419	1125	227.18960 unidentified	Collagen alpha-1(II) chain	53	0
AF-Q498L0-F1-model_v2	1610	745	1551	227.18960 unidentified	Centrosomal protein of 170 kDa protein B	46	0
AF-Q09JY9-F1-model_v2	1726	219	1418	227.18960 unidentified	Protein Shroom2	46	0
AF-P32033-F1-model_v2	2003	491	942	227.18960 unidentified	Protein Ycf2	36	0
AF-Q5B1T9-F1-model_v2	2090	349	1682	227.18960 unidentified	Autophagy-related protein 2	62	0
AF-B0Z5H1-F1-model_v2	2312	254	2183	227.18960 unidentified	Protein Ycf2	30	0
AF-C0HJP4-F1-model_v2	1033	46	777	230.50770 unidentified	Collagen alpha-2(I) chain	51	0
AF-Q00756-F1-model_v2	1109	325	1020	230.50770 unidentified	Protein phosphatase 1 regulatory subunit 3A	45	0
AF-Q6C3D7-F1-model_v2	1125	2	851	230.50770 unidentified	Serine/threonine-protein kinase STE20	56	1
AF-A4QL62-F1-model_v2	2271	194	992	230.50770 unidentified	Protein Ycf2	35	0
AF-Q6H236-F1-model_v2	2387	408	2379	23171.38220 unidentified	Paternally-expressed gene 3 protein	39	0
AF-Q5HJU7-F1-model_v2	1548	1	1548	23264731099793365697614687550953426780076113920.00000 unidentified	Putative surface protein SACOL0050	31	1
AF-C0HJP7-F1-model_v2	982	59	835	23908.70220 unidentified	Collagen alpha-1(I) chain	50	0
AF-D3UEK1-F1-model_v2	946	58	934	24.00432 unidentified	Altered inheritance of mitochondria protein 3	55	0
AF-Q8I589-F1-model_v2	1413	156	1327	2436.85842 unidentified	Pentatricopeptide repeat-containing protein PFL1605w	48	0
AF-Q06SF2-F1-model_v2	2430	1	2237	24711615175.26591 unidentified	DNA-directed RNA polymerase subunit beta''	40	1
AF-Q74ZJ8-F1-model_v2	2272	37	2202	25214983.35126 unidentified	COPII coat assembly protein SEC16	45	0
AF-B6HJU6-F1-model_v2	2372	295	2267	2624.25887 unidentified	Nonribosomal peptide synthase roqA	76	0
AF-B4MUE1-F1-model_v2	1837	100	1449	26506.61150 unidentified	AF4/FMR2 family member lilli	44	0
AF-C0HLI5-F1-model_v2	965	142	853	27724.09717 unidentified	Collagen alpha-1(I) chain	50	0
AF-Q8VQ99-F1-model_v2	2283	1	2243	28374930179.86110 unidentified	Serine-rich adhesin for platelets	44	1
AF-B0Z4R9-F1-model_v2	2360	9	2357	2848.74514 unidentified	Protein Ycf2	30	1
AF-Q1DHP3-F1-model_v2	1717	20	1472	28913.09621 unidentified	COPII coat assembly protein SEC16	51	0
AF-Q95153-F1-model_v2	1878	104	1520	289232.36990 unidentified	Breast cancer type 1 susceptibility protein homolog	41	0
AF-Q5AYL5-F1-model_v2	1947	163	1934	2956827.69310 unidentified	COPII coat assembly protein sec16	49	0
AF-Q6FLZ3-F1-model_v2	785	239	693	296.49143 unidentified	Altered inheritance of mitochondria protein 3-2	55	0
AF-P07856-F1-model_v2	1186	20	1031	296.49143 unidentified	Sericin 1	31	0
AF-B3A0P1-F1-model_v2	977	18	894	29852.76094 unidentified	Aspartate, glycine, lysine and serine-rich protein	47	0
AF-O67084-F1-model_v2	120	20	114	3_1	Uncharacterized protein aq_950	57	0
AF-A0A023PYH8-F1-model_v2	122	70	111	3_1	Putative uncharacterized protein YIL047C-A	56	0
AF-P57147-F1-model_v2	122	58	122	3_1	50S ribosomal protein L7/L12	75	1
AF-P06627-F1-model_v2	131	20	98	3_1	Relaxosome protein TraY	83	0
AF-Q877H6-F1-model_v2	132	32	79	3_1	tRNA (cytidine(56)-2'-O)-methyltransferase	95	0
AF-B0K568-F1-model_v2	133	56	98	3_1	Ribosomal RNA large subunit methyltransferase H 1	95	0
AF-B0KB09-F1-model_v2	133	56	98	3_1	Ribosomal RNA large subunit methyltransferase H 2	95	0
AF-P83743-F1-model_v2	133	1	38	3_1	IgW chain C region, secreted form 2	69	1
AF-Q8R6V4-F1-model_v2	133	56	98	3_1	Ribosomal RNA large subunit methyltransferase H 1	95	0
AF-B1XVK0-F1-model_v2	135	51	100	3_1	Ribosomal RNA large subunit methyltransferase H	93	0
AF-A2BWR4-F1-model_v2	137	53	101	3_1	Ribosomal RNA large subunit methyltransferase H	94	0
AF-Q28VG7-F1-model_v2	137	48	102	3_1	Ribosomal RNA large subunit methyltransferase H	93	0
AF-Q5SLR5-F1-model_v2	137	57	102	3_1	Ribosomal RNA large subunit methyltransferase H	96	0
AF-Q72GU0-F1-model_v2	137	57	102	3_1	Ribosomal RNA large subunit methyltransferase H	97	0
AF-Q7V1D9-F1-model_v2	137	53	101	3_1	Ribosomal RNA large subunit methyltransferase H	93	0
AF-A8G4N9-F1-model_v2	138	54	104	3_1	Ribosomal RNA large subunit methyltransferase H	93	0
AF-A2BQZ8-F1-model_v2	138	54	103	3_1	Ribosomal RNA large subunit methyltransferase H	93	0
AF-A3PCS1-F1-model_v2	138	54	103	3_1	Ribosomal RNA large subunit methyltransferase H	94	0
AF-Q31B21-F1-model_v2	138	54	102	3_1	Ribosomal RNA large subunit methyltransferase H	94	0
AF-Q8ZVQ3-F1-model_v2	138	73	114	3_1	tRNA (pseudouridine(54)-N(1))-methyltransferase	92	0
AF-B5Y9X7-F1-model_v2	139	58	104	3_1	Ribosomal RNA large subunit methyltransferase H	95	0
AF-Q01UR1-F1-model_v2	139	56	98	3_1	Ribosomal RNA large subunit methyltransferase H	97	0
AF-A5V9D8-F1-model_v2	140	54	104	3_1	Ribosomal RNA large subunit methyltransferase H	94	0
AF-Q2N6F2-F1-model_v2	140	54	103	3_1	Ribosomal RNA large subunit methyltransferase H	94	0
AF-Q6MAG7-F1-model_v2	140	55	109	3_1	Ribosomal RNA large subunit methyltransferase H	93	0
AF-Q2GCB7-F1-model_v2	141	55	105	3_1	Ribosomal RNA large subunit methyltransferase H	94	0
AF-Q1GVM5-F1-model_v2	142	54	105	3_1	Ribosomal RNA large subunit methyltransferase H	93	0
AF-Q5NLX2-F1-model_v2	142	56	106	3_1	Ribosomal RNA large subunit methyltransferase H	94	0
AF-B3PNC7-F1-model_v2	143	68	109	3_1	Ribosomal RNA large subunit methyltransferase H	96	0
AF-Q6KID5-F1-model_v2	143	68	109	3_1	Ribosomal RNA large subunit methyltransferase H	96	0
AF-A5GKP6-F1-model_v2	144	62	108	3_1	Ribosomal RNA large subunit methyltransferase H	95	0
AF-Q0I9R7-F1-model_v2	144	42	109	3_1	Ribosomal RNA large subunit methyltransferase H	96	0
AF-Q3AKE4-F1-model_v2	144	41	109	3_1	Ribosomal RNA large subunit methyltransferase H	95	0
AF-Q3AXE9-F1-model_v2	144	62	109	3_1	Ribosomal RNA large subunit methyltransferase H	95	0
AF-Q4A5P7-F1-model_v2	144	68	110	3_1	Ribosomal RNA large subunit methyltransferase H	95	0
AF-Q7U7D7-F1-model_v2	144	42	108	3_1	Ribosomal RNA large subunit methyltransferase H	96	0
AF-Q7V7V1-F1-model_v2	144	60	112	3_1	Ribosomal RNA large subunit methyltransferase H	93	0
AF-A9B9X8-F1-model_v2	145	43	110	3_1	Ribosomal RNA large subunit methyltransferase H	95	0
AF-A9GVS4-F1-model_v2	145	57	104	3_1	Ribosomal RNA large subunit methyltransferase H	97	0
AF-A0B913-F1-model_v2	145	61	111	3_1	Putative ribosomal RNA large subunit methyltransferase H	96	0
AF-A2C1Z3-F1-model_v2	145	43	110	3_1	Ribosomal RNA large subunit methyltransferase H	94	0
AF-B2URH6-F1-model_v2	145	61	104	3_1	Ribosomal RNA large subunit methyltransferase H	96	0
AF-C1CW51-F1-model_v2	145	61	111	3_1	Ribosomal RNA large subunit methyltransferase H	97	0
AF-Q46L60-F1-model_v2	145	43	110	3_1	Ribosomal RNA large subunit methyltransferase H	94	0
AF-Q7VCH9-F1-model_v2	145	43	109	3_1	Ribosomal RNA large subunit methyltransferase H	96	0
AF-Q98QV7-F1-model_v2	145	68	111	3_1	Ribosomal RNA large subunit methyltransferase H	95	0
AF-B5YIF9-F1-model_v2	146	66	111	3_1	Ribosomal RNA large subunit methyltransferase H	95	0
AF-Q1IVS1-F1-model_v2	146	60	109	3_1	Ribosomal RNA large subunit methyltransferase H	95	0
AF-Q9RWP7-F1-model_v2	146	59	111	3_1	Ribosomal RNA large subunit methyltransferase H	95	0
AF-A5GS43-F1-model_v2	147	66	113	3_1	Ribosomal RNA large subunit methyltransferase H	95	0
AF-A9NEQ8-F1-model_v2	147	61	113	3_1	Ribosomal RNA large subunit methyltransferase H	96	0
AF-A4SWG7-F1-model_v2	147	63	112	3_1	Ribosomal RNA large subunit methyltransferase H	96	0
AF-Q1IXU8-F1-model_v2	148	61	107	3_1	Ribosomal RNA large subunit methyltransferase H	94	0
AF-Q8R6V3-F1-model_v2	148	71	125	3_1	Ribosomal RNA large subunit methyltransferase H 2	96	0
AF-A7H1K5-F1-model_v2	149	70	115	3_1	Ribosomal RNA large subunit methyltransferase H	96	0
AF-A8FJT1-F1-model_v2	149	70	115	3_1	Ribosomal RNA large subunit methyltransferase H	96	0
AF-A0RMM1-F1-model_v2	149	70	115	3_1	Ribosomal RNA large subunit methyltransferase H	96	0
AF-A1VXK9-F1-model_v2	149	70	115	3_1	Ribosomal RNA large subunit methyltransferase H	96	0
AF-A5IXW4-F1-model_v2	150	69	118	3_1	Ribosomal RNA large subunit methyltransferase H	93	0
AF-A2CA37-F1-model_v2	150	66	112	3_1	Ribosomal RNA large subunit methyltransferase H	91	0
AF-B2UU96-F1-model_v2	150	72	117	3_1	Ribosomal RNA large subunit methyltransferase H	96	0
AF-B6JMG9-F1-model_v2	150	72	117	3_1	Ribosomal RNA large subunit methyltransferase H	95	0
AF-O25603-F1-model_v2	150	72	117	3_1	Ribosomal RNA large subunit methyltransferase H	96	0
AF-Q17X37-F1-model_v2	150	72	117	3_1	Ribosomal RNA large subunit methyltransferase H	96	0
AF-Q1CSS2-F1-model_v2	150	72	117	3_1	Ribosomal RNA large subunit methyltransferase H	96	0
AF-Q9ZKQ2-F1-model_v2	150	72	117	3_1	Ribosomal RNA large subunit methyltransferase H	96	0
AF-A5IIT9-F1-model_v2	151	68	115	3_1	Ribosomal RNA large subunit methyltransferase H	96	0
AF-A7H000-F1-model_v2	151	72	118	3_1	Ribosomal RNA large subunit methyltransferase H	95	0
AF-A7I0T3-F1-model_v2	151	72	117	3_1	Ribosomal RNA large subunit methyltransferase H	96	0
AF-A7ZC60-F1-model_v2	151	72	117	3_1	Ribosomal RNA large subunit methyltransferase H	96	0
AF-A8ERZ9-F1-model_v2	151	72	117	3_1	Ribosomal RNA large subunit methyltransferase H	97	0
AF-B1LCI7-F1-model_v2	151	68	117	3_1	Ribosomal RNA large subunit methyltransferase H	96	0
AF-B5Z7V2-F1-model_v2	151	73	118	3_1	Ribosomal RNA large subunit methyltransferase H	96	0
AF-B9KAC4-F1-model_v2	151	68	117	3_1	Ribosomal RNA large subunit methyltransferase H	96	0
AF-B9KEU1-F1-model_v2	151	72	117	3_1	Ribosomal RNA large subunit methyltransferase H	95	0
AF-Q7NKY9-F1-model_v2	151	68	116	3_1	Ribosomal RNA large subunit methyltransferase H	94	0
AF-Q9WZU8-F1-model_v2	151	68	117	3_1	Ribosomal RNA large subunit methyltransferase H	96	0
AF-A6LJG1-F1-model_v2	152	68	118	3_1	Ribosomal RNA large subunit methyltransferase H	95	0
AF-A8F6Q8-F1-model_v2	152	67	119	3_1	Ribosomal RNA large subunit methyltransferase H	94	0
AF-A9HC19-F1-model_v2	152	62	113	3_1	Ribosomal RNA large subunit methyltransferase H	95	0
AF-A1AV33-F1-model_v2	152	69	118	3_1	Ribosomal RNA large subunit methyltransferase H	96	0
AF-B6ITL1-F1-model_v2	152	65	117	3_1	Ribosomal RNA large subunit methyltransferase H	95	0
AF-B7IFP5-F1-model_v2	152	68	117	3_1	Ribosomal RNA large subunit methyltransferase H	96	0
AF-B8E0D5-F1-model_v2	152	67	118	3_1	Ribosomal RNA large subunit methyltransferase H	95	0
AF-Q2RV09-F1-model_v2	152	67	117	3_1	Ribosomal RNA large subunit methyltransferase H	96	0
AF-Q2VZT7-F1-model_v2	152	65	117	3_1	Ribosomal RNA large subunit methyltransferase H	97	0
AF-Q30RD1-F1-model_v2	152	73	118	3_1	Ribosomal RNA large subunit methyltransferase H	96	0
AF-Q4A908-F1-model_v2	152	69	117	3_1	Ribosomal RNA large subunit methyltransferase H	94	0
AF-Q4AAU5-F1-model_v2	152	69	117	3_1	Ribosomal RNA large subunit methyltransferase H	94	0
AF-Q5FRS9-F1-model_v2	152	62	114	3_1	Ribosomal RNA large subunit methyltransferase H	96	0
AF-Q602E6-F1-model_v2	152	69	117	3_1	Ribosomal RNA large subunit methyltransferase H	94	0
AF-A5G903-F1-model_v2	153	69	119	3_1	Ribosomal RNA large subunit methyltransferase H	96	0
AF-A6Q496-F1-model_v2	153	74	119	3_1	Ribosomal RNA large subunit methyltransferase H	97	0
AF-A6Q9W7-F1-model_v2	153	74	120	3_1	Ribosomal RNA large subunit methyltransferase H	96	0
AF-A7H6X6-F1-model_v2	153	73	116	3_1	Ribosomal RNA large subunit methyltransferase H	95	0
AF-A7HNK6-F1-model_v2	153	68	119	3_1	Ribosomal RNA large subunit methyltransferase H	96	0
AF-B3E3Q8-F1-model_v2	153	69	119	3_1	Ribosomal RNA large subunit methyltransferase H	95	0
AF-B4UM78-F1-model_v2	153	73	119	3_1	Ribosomal RNA large subunit methyltransferase H	96	0
AF-B5YER1-F1-model_v2	153	67	118	3_1	Ribosomal RNA large subunit methyltransferase H	95	0
AF-B8CHC9-F1-model_v2	153	77	119	3_1	tRNA (cytidine(34)-2'-O)-methyltransferase	92	0
AF-B8J916-F1-model_v2	153	73	119	3_1	Ribosomal RNA large subunit methyltransferase H	96	0
AF-B9M0D9-F1-model_v2	153	69	119	3_1	Ribosomal RNA large subunit methyltransferase H	97	0
AF-P74516-F1-model_v2	153	79	120	3_1	Putative tRNA (cytidine(34)-2'-O)-methyltransferase	93	0
AF-Q2IMI1-F1-model_v2	153	73	119	3_1	Ribosomal RNA large subunit methyltransferase H	96	0
AF-Q5HX40-F1-model_v2	153	72	119	3_1	Ribosomal RNA large subunit methyltransferase H	95	0
AF-Q6AL30-F1-model_v2	153	67	119	3_1	Ribosomal RNA large subunit methyltransferase H	94	0
AF-Q747Q7-F1-model_v2	153	67	119	3_1	Ribosomal RNA large subunit methyltransferase H	96	0
AF-Q7VGT3-F1-model_v2	153	75	119	3_1	Ribosomal RNA large subunit methyltransferase H	96	0
AF-Q9PJ01-F1-model_v2	153	72	119	3_1	Ribosomal RNA large subunit methyltransferase H	94	0
AF-B0T320-F1-model_v2	154	69	119	3_1	Ribosomal RNA large subunit methyltransferase H	97	0
AF-A1WYZ1-F1-model_v2	154	68	119	3_1	Ribosomal RNA large subunit methyltransferase H	94	0
AF-A4XJN7-F1-model_v2	154	69	120	3_1	Ribosomal RNA large subunit methyltransferase H	96	0
AF-B4RD56-F1-model_v2	154	69	119	3_1	Ribosomal RNA large subunit methyltransferase H	97	0
AF-B5EEI1-F1-model_v2	154	69	119	3_1	Ribosomal RNA large subunit methyltransferase H	97	0
AF-B9MR74-F1-model_v2	154	69	120	3_1	Ribosomal RNA large subunit methyltransferase H	96	0
AF-C1A8S7-F1-model_v2	154	71	120	3_1	Ribosomal RNA large subunit methyltransferase H	96	0
AF-C4XSX5-F1-model_v2	154	66	120	3_1	Ribosomal RNA large subunit methyltransferase H	96	0
AF-C6E7L6-F1-model_v2	154	69	119	3_1	Ribosomal RNA large subunit methyltransferase H	97	0
AF-C6X9I5-F1-model_v2	154	77	118	3_1	tRNA (cytidine(34)-2'-O)-methyltransferase	93	0
AF-Q0C5F9-F1-model_v2	154	69	119	3_1	Ribosomal RNA large subunit methyltransferase H	96	0
AF-Q1DCX5-F1-model_v2	154	71	120	3_1	Ribosomal RNA large subunit methyltransferase H	93	0
AF-Q21LN7-F1-model_v2	154	77	118	3_1	tRNA (cytidine(34)-2'-O)-methyltransferase	92	0
AF-Q39QQ9-F1-model_v2	154	69	119	3_1	Ribosomal RNA large subunit methyltransferase H	96	0
AF-Q7MST2-F1-model_v2	154	75	121	3_1	Ribosomal RNA large subunit methyltransferase H	96	0
AF-A5UBA5-F1-model_v2	155	71	119	3_1	Ribosomal RNA large subunit methyltransferase H	96	0
AF-A5UFK3-F1-model_v2	155	71	120	3_1	Ribosomal RNA large subunit methyltransferase H	96	0
AF-A5W9J3-F1-model_v2	155	72	121	3_1	Ribosomal RNA large subunit methyltransferase H	96	0
AF-A6T697-F1-model_v2	155	71	120	3_1	Ribosomal RNA large subunit methyltransferase H	97	0
AF-A6V0A6-F1-model_v2	155	70	121	3_1	Ribosomal RNA large subunit methyltransferase H	96	0
AF-A6VM72-F1-model_v2	155	71	119	3_1	Ribosomal RNA large subunit methyltransferase H	96	0
AF-A6VZ82-F1-model_v2	155	72	121	3_1	Ribosomal RNA large subunit methyltransferase H	97	0
AF-A7MK41-F1-model_v2	155	71	120	3_1	Ribosomal RNA large subunit methyltransferase H	97	0
AF-A7ZJ25-F1-model_v2	155	71	119	3_1	Ribosomal RNA large subunit methyltransferase H	97	0
AF-A7ZXR2-F1-model_v2	155	71	120	3_1	Ribosomal RNA large subunit methyltransferase H	97	0
AF-A8AJG7-F1-model_v2	155	71	119	3_1	Ribosomal RNA large subunit methyltransferase H	97	0
AF-A9BHV5-F1-model_v2	155	70	121	3_1	Ribosomal RNA large subunit methyltransferase H	95	0
AF-A9BWE1-F1-model_v2	155	74	120	3_1	Ribosomal RNA large subunit methyltransferase H	96	0
AF-A9KCR0-F1-model_v2	155	72	121	3_1	Ribosomal RNA large subunit methyltransferase H	97	0
AF-A9MKD5-F1-model_v2	155	71	120	3_1	Ribosomal RNA large subunit methyltransferase H	97	0
AF-A9MUL2-F1-model_v2	155	71	119	3_1	Ribosomal RNA large subunit methyltransferase H	97	0
AF-B0BRS6-F1-model_v2	155	71	119	3_1	Ribosomal RNA large subunit methyltransferase H	96	0
AF-B0K569-F1-model_v2	155	73	126	3_1	Ribosomal RNA large subunit methyltransferase H 2	95	0
AF-B0KB08-F1-model_v2	155	73	126	3_1	Ribosomal RNA large subunit methyltransferase H 1	96	0
AF-B0KJY2-F1-model_v2	155	72	121	3_1	Ribosomal RNA large subunit methyltransferase H	96	0
AF-B0TX39-F1-model_v2	155	70	121	3_1	Ribosomal RNA large subunit methyltransferase H	96	0
AF-B0UVQ3-F1-model_v2	155	71	119	3_1	Ribosomal RNA large subunit methyltransferase H	96	0
AF-B1IYH2-F1-model_v2	155	71	119	3_1	Ribosomal RNA large subunit methyltransferase H	97	0
AF-B1J136-F1-model_v2	155	72	121	3_1	Ribosomal RNA large subunit methyltransferase H	96	0
AF-B1LL85-F1-model_v2	155	71	120	3_1	Ribosomal RNA large subunit methyltransferase H	97	0
AF-B1X631-F1-model_v2	155	71	119	3_1	Ribosomal RNA large subunit methyltransferase H	97	0
AF-A0KN93-F1-model_v2	155	71	119	3_1	Ribosomal RNA large subunit methyltransferase H	97	0
AF-A0Q842-F1-model_v2	155	70	121	3_1	Ribosomal RNA large subunit methyltransferase H	95	0
AF-A1A8R1-F1-model_v2	155	71	120	3_1	Ribosomal RNA large subunit methyltransferase H	97	0
AF-A1B510-F1-model_v2	155	74	120	3_1	Ribosomal RNA large subunit methyltransferase H	96	0
AF-A1TS23-F1-model_v2	155	74	120	3_1	Ribosomal RNA large subunit methyltransferase H	97	0
AF-A1VN17-F1-model_v2	155	74	120	3_1	Ribosomal RNA large subunit methyltransferase H	96	0
AF-A1W757-F1-model_v2	155	71	120	3_1	Ribosomal RNA large subunit methyltransferase H	97	0
AF-A1WL60-F1-model_v2	155	69	120	3_1	Ribosomal RNA large subunit methyltransferase H	96	0
AF-A3N2P8-F1-model_v2	155	71	119	3_1	Ribosomal RNA large subunit methyltransferase H	96	0
AF-A3PMR2-F1-model_v2	155	74	120	3_1	Ribosomal RNA large subunit methyltransferase H	97	0
AF-A4SJW3-F1-model_v2	155	71	119	3_1	Ribosomal RNA large subunit methyltransferase H	96	0
AF-A4VR04-F1-model_v2	155	72	121	3_1	Ribosomal RNA large subunit methyltransferase H	96	0
AF-A4W822-F1-model_v2	155	71	119	3_1	Ribosomal RNA large subunit methyltransferase H	97	0
AF-A4WNV2-F1-model_v2	155	74	120	3_1	Ribosomal RNA large subunit methyltransferase H	97	0
AF-A4XYY1-F1-model_v2	155	72	121	3_1	Ribosomal RNA large subunit methyltransferase H	96	0
AF-P0A8I9-F1-model_v2	155	71	119	3_1	Ribosomal RNA large subunit methyltransferase H	97	0
AF-P0A8J0-F1-model_v2	155	71	119	3_1	Ribosomal RNA large subunit methyltransferase H	97	0
AF-P0A8J1-F1-model_v2	155	71	120	3_1	Ribosomal RNA large subunit methyltransferase H	96	0
AF-B2TU82-F1-model_v2	155	71	119	3_1	Ribosomal RNA large subunit methyltransferase H	97	0
AF-B3H2J7-F1-model_v2	155	71	119	3_1	Ribosomal RNA large subunit methyltransferase H	96	0
AF-B3PKN1-F1-model_v2	155	72	121	3_1	Ribosomal RNA large subunit methyltransferase H	96	0
AF-B4SYJ9-F1-model_v2	155	71	119	3_1	Ribosomal RNA large subunit methyltransferase H	97	0
AF-B4TB44-F1-model_v2	155	71	119	3_1	Ribosomal RNA large subunit methyltransferase H	97	0
AF-B4TPW8-F1-model_v2	155	71	119	3_1	Ribosomal RNA large subunit methyltransferase H	97	0
AF-B5BCF3-F1-model_v2	155	71	119	3_1	Ribosomal RNA large subunit methyltransferase H	97	0
AF-B5EZ81-F1-model_v2	155	71	119	3_1	Ribosomal RNA large subunit methyltransferase H	97	0
AF-B5FMN7-F1-model_v2	155	71	119	3_1	Ribosomal RNA large subunit methyltransferase H	97	0
AF-B5QVP2-F1-model_v2	155	71	119	3_1	Ribosomal RNA large subunit methyltransferase H	97	0
AF-B5R7Y9-F1-model_v2	155	71	120	3_1	Ribosomal RNA large subunit methyltransferase H	97	0
AF-B5XZR8-F1-model_v2	155	71	119	3_1	Ribosomal RNA large subunit methyltransferase H	97	0
AF-B5YQI8-F1-model_v2	155	71	119	3_1	Ribosomal RNA large subunit methyltransferase H	97	0
AF-B6I146-F1-model_v2	155	71	119	3_1	Ribosomal RNA large subunit methyltransferase H	97	0
AF-B6J870-F1-model_v2	155	72	121	3_1	Ribosomal RNA large subunit methyltransferase H	97	0
AF-B7L9I0-F1-model_v2	155	71	120	3_1	Ribosomal RNA large subunit methyltransferase H	97	0
AF-B7LLH6-F1-model_v2	155	71	119	3_1	Ribosomal RNA large subunit methyltransferase H	97	0
AF-B7M5G3-F1-model_v2	155	71	119	3_1	Ribosomal RNA large subunit methyltransferase H	97	0
AF-B7MFQ9-F1-model_v2	155	71	119	3_1	Ribosomal RNA large subunit methyltransferase H	97	0
AF-B7MRS3-F1-model_v2	155	71	119	3_1	Ribosomal RNA large subunit methyltransferase H	97	0
AF-B7N9P2-F1-model_v2	155	71	119	3_1	Ribosomal RNA large subunit methyltransferase H	97	0
AF-B7NLZ5-F1-model_v2	155	71	119	3_1	Ribosomal RNA large subunit methyltransferase H	97	0
AF-B7UKS6-F1-model_v2	155	71	119	3_1	Ribosomal RNA large subunit methyltransferase H	97	0
AF-B7V8A9-F1-model_v2	155	72	121	3_1	Ribosomal RNA large subunit methyltransferase H	96	0
AF-B8DNW9-F1-model_v2	155	68	114	3_1	Ribosomal RNA large subunit methyltransferase H	96	0
AF-B9KMK8-F1-model_v2	155	74	120	3_1	Ribosomal RNA large subunit methyltransferase H	97	0
AF-B9MJ26-F1-model_v2	155	71	120	3_1	Ribosomal RNA large subunit methyltransferase H	97	0
AF-C0PW71-F1-model_v2	155	71	119	3_1	Ribosomal RNA large subunit methyltransferase H	97	0
AF-C1DMQ3-F1-model_v2	155	72	121	3_1	Ribosomal RNA large subunit methyltransferase H	96	0
AF-C3K2M6-F1-model_v2	155	72	121	3_1	Ribosomal RNA large subunit methyltransferase H	96	0
AF-C4ZWC3-F1-model_v2	155	71	119	3_1	Ribosomal RNA large subunit methyltransferase H	97	0
AF-C5CFQ6-F1-model_v2	155	69	118	3_1	Ribosomal RNA large subunit methyltransferase H	95	0
AF-C5CLQ6-F1-model_v2	155	71	121	3_1	Ribosomal RNA large subunit methyltransferase H	96	0
AF-P44470-F1-model_v2	155	71	119	3_1	Ribosomal RNA large subunit methyltransferase H	96	0
AF-P67520-F1-model_v2	155	71	119	3_1	Ribosomal RNA large subunit methyltransferase H	97	0
AF-P67521-F1-model_v2	155	71	119	3_1	Ribosomal RNA large subunit methyltransferase H	97	0
AF-Q02SH1-F1-model_v2	155	71	121	3_1	Ribosomal RNA large subunit methyltransferase H	96	0
AF-Q0ABM7-F1-model_v2	155	71	119	3_1	Ribosomal RNA large subunit methyltransferase H	96	0
AF-Q0AFM7-F1-model_v2	155	71	120	3_1	Ribosomal RNA large subunit methyltransferase H	97	0
AF-Q0I1H1-F1-model_v2	155	71	119	3_1	Ribosomal RNA large subunit methyltransferase H	96	0
AF-Q0T6P6-F1-model_v2	155	71	119	3_1	Ribosomal RNA large subunit methyltransferase H	97	0
AF-Q0TK37-F1-model_v2	155	71	119	3_1	Ribosomal RNA large subunit methyltransferase H	97	0
AF-Q11RC7-F1-model_v2	155	71	121	3_1	Ribosomal RNA large subunit methyltransferase H	95	0
AF-Q12C39-F1-model_v2	155	74	120	3_1	Ribosomal RNA large subunit methyltransferase H	96	0
AF-Q1H3S5-F1-model_v2	155	71	120	3_1	Ribosomal RNA large subunit methyltransferase H	95	0
AF-Q1I4F3-F1-model_v2	155	72	121	3_1	Ribosomal RNA large subunit methyltransferase H	96	0
AF-Q1QXB1-F1-model_v2	155	72	121	3_1	Ribosomal RNA large subunit methyltransferase H	96	0
AF-Q1RES6-F1-model_v2	155	71	119	3_1	Ribosomal RNA large subunit methyltransferase H	97	0
AF-Q21FD2-F1-model_v2	155	75	121	3_1	Ribosomal RNA large subunit methyltransferase H	95	0
AF-Q21WP8-F1-model_v2	155	74	120	3_1	Ribosomal RNA large subunit methyltransferase H	96	0
AF-Q2SRU4-F1-model_v2	155	69	121	3_1	Ribosomal RNA large subunit methyltransferase H	96	0
AF-Q30Z08-F1-model_v2	155	69	121	3_1	Ribosomal RNA large subunit methyltransferase H	96	0
AF-Q324Q7-F1-model_v2	155	71	119	3_1	Ribosomal RNA large subunit methyltransferase H	97	0
AF-Q32IU4-F1-model_v2	155	71	119	3_1	Ribosomal RNA large subunit methyltransferase H	97	0
AF-Q3IZI5-F1-model_v2	155	74	120	3_1	Ribosomal RNA large subunit methyltransferase H	97	0
AF-Q3K696-F1-model_v2	155	72	121	3_1	Ribosomal RNA large subunit methyltransferase H	96	0
AF-Q3Z4F6-F1-model_v2	155	71	119	3_1	Ribosomal RNA large subunit methyltransferase H	97	0
AF-Q48DL7-F1-model_v2	155	72	121	3_1	Ribosomal RNA large subunit methyltransferase H	96	0
AF-Q4K5G2-F1-model_v2	155	72	121	3_1	Ribosomal RNA large subunit methyltransferase H	96	0
AF-Q4QPL1-F1-model_v2	155	71	119	3_1	Ribosomal RNA large subunit methyltransferase H	96	0
AF-Q4ZN76-F1-model_v2	155	72	122	3_1	Ribosomal RNA large subunit methyltransferase H	96	0
AF-Q57RT4-F1-model_v2	155	71	119	3_1	Ribosomal RNA large subunit methyltransferase H	97	0
AF-Q5PM81-F1-model_v2	155	71	119	3_1	Ribosomal RNA large subunit methyltransferase H	97	0
AF-Q60BT8-F1-model_v2	155	72	121	3_1	Ribosomal RNA large subunit methyltransferase H	96	0
AF-Q65RH0-F1-model_v2	155	71	119	3_1	Ribosomal RNA large subunit methyltransferase H	97	0
AF-Q6F0Y7-F1-model_v2	155	69	120	3_1	Ribosomal RNA large subunit methyltransferase H	96	0
AF-Q6MTI4-F1-model_v2	155	69	120	3_1	Ribosomal RNA large subunit methyltransferase H	96	0
AF-Q7VKA3-F1-model_v2	155	71	119	3_1	Ribosomal RNA large subunit methyltransferase H	96	0
AF-Q87VV9-F1-model_v2	155	72	122	3_1	Ribosomal RNA large subunit methyltransferase H	96	0
AF-Q88DL7-F1-model_v2	155	72	121	3_1	Ribosomal RNA large subunit methyltransferase H	96	0
AF-Q8RG55-F1-model_v2	155	69	120	3_1	Ribosomal RNA large subunit methyltransferase H	95	0
AF-Q9A2X3-F1-model_v2	155	68	120	3_1	Ribosomal RNA large subunit methyltransferase H	96	0
AF-Q9CJR9-F1-model_v2	155	71	119	3_1	Ribosomal RNA large subunit methyltransferase H	97	0
AF-Q9HX23-F1-model_v2	155	70	121	3_1	Ribosomal RNA large subunit methyltransferase H	96	0
AF-A5IBL8-F1-model_v2	156	71	122	3_1	Ribosomal RNA large subunit methyltransferase H	95	0
AF-A6SVD2-F1-model_v2	156	72	121	3_1	Ribosomal RNA large subunit methyltransferase H	95	0
AF-A6WRK4-F1-model_v2	156	72	121	3_1	Ribosomal RNA large subunit methyltransferase H	97	0
AF-A7FKY2-F1-model_v2	156	72	120	3_1	Ribosomal RNA large subunit methyltransferase H	97	0
AF-A7MY83-F1-model_v2	156	72	121	3_1	Ribosomal RNA large subunit methyltransferase H	96	0
AF-A8FZ15-F1-model_v2	156	72	120	3_1	Ribosomal RNA large subunit methyltransferase H	97	0
AF-A8GB16-F1-model_v2	156	72	120	3_1	Ribosomal RNA large subunit methyltransferase H	97	0
AF-A8H7C7-F1-model_v2	156	72	120	3_1	Ribosomal RNA large subunit methyltransferase H	97	0
AF-A8LKJ4-F1-model_v2	156	71	121	3_1	Ribosomal RNA large subunit methyltransferase H	97	0
AF-A9AJJ5-F1-model_v2	156	72	121	3_1	Ribosomal RNA large subunit methyltransferase H	96	0
AF-A9ITN7-F1-model_v2	156	72	121	3_1	Ribosomal RNA large subunit methyltransferase H	96	0
AF-A9L006-F1-model_v2	156	72	120	3_1	Ribosomal RNA large subunit methyltransferase H	97	0
AF-A9M0D2-F1-model_v2	156	70	121	3_1	Ribosomal RNA large subunit methyltransferase H	95	0
AF-A9R6Z5-F1-model_v2	156	72	120	3_1	Ribosomal RNA large subunit methyltransferase H	97	0
AF-B0RR12-F1-model_v2	156	72	120	3_1	Ribosomal RNA large subunit methyltransferase H	96	0
AF-B0TR49-F1-model_v2	156	72	120	3_1	Ribosomal RNA large subunit methyltransferase H	97	0
AF-B1JGB0-F1-model_v2	156	72	120	3_1	Ribosomal RNA large subunit methyltransferase H	97	0
AF-B1JW46-F1-model_v2	156	72	121	3_1	Ribosomal RNA large subunit methyltransferase H	96	0
AF-B1KDW5-F1-model_v2	156	72	121	3_1	Ribosomal RNA large subunit methyltransferase H	97	0
AF-A0K973-F1-model_v2	156	72	121	3_1	Ribosomal RNA large subunit methyltransferase H	96	0
AF-A0KAS4-F1-model_v2	156	79	120	3_1	tRNA (cytidine(34)-2'-O)-methyltransferase	94	0
AF-A0KEQ6-F1-model_v2	156	77	118	3_1	tRNA (cytidine(34)-2'-O)-methyltransferase	93	0
AF-A0KTW2-F1-model_v2	156	72	121	3_1	Ribosomal RNA large subunit methyltransferase H	96	0
AF-A1JPW6-F1-model_v2	156	72	120	3_1	Ribosomal RNA large subunit methyltransferase H	97	0
AF-A1KBL9-F1-model_v2	156	72	121	3_1	Ribosomal RNA large subunit methyltransferase H	96	0
AF-A1KWA0-F1-model_v2	156	70	121	3_1	Ribosomal RNA large subunit methyltransferase H	95	0
AF-A1RGU0-F1-model_v2	156	72	120	3_1	Ribosomal RNA large subunit methyltransferase H	97	0
AF-A1S8T3-F1-model_v2	156	72	120	3_1	Ribosomal RNA large subunit methyltransferase H	97	0
AF-A1SU08-F1-model_v2	156	72	121	3_1	Ribosomal RNA large subunit methyltransferase H	97	0
AF-A1U3C0-F1-model_v2	156	72	120	3_1	Ribosomal RNA large subunit methyltransferase H	96	0
AF-A1V2F7-F1-model_v2	156	72	121	3_1	Ribosomal RNA large subunit methyltransferase H	96	0
AF-A1VEG0-F1-model_v2	156	68	121	3_1	Ribosomal RNA large subunit methyltransferase H	96	0
AF-A2S4B8-F1-model_v2	156	72	121	3_1	Ribosomal RNA large subunit methyltransferase H	96	0
AF-A2SFG5-F1-model_v2	156	72	121	3_1	Ribosomal RNA large subunit methyltransferase H	96	0
AF-A3D7P1-F1-model_v2	156	72	121	3_1	Ribosomal RNA large subunit methyltransferase H	97	0
AF-A3MI42-F1-model_v2	156	72	120	3_1	Ribosomal RNA large subunit methyltransferase H	96	0
AF-A3N7F4-F1-model_v2	156	72	121	3_1	Ribosomal RNA large subunit methyltransferase H	96	0
AF-A3NR15-F1-model_v2	156	79	120	3_1	tRNA (cytidine(34)-2'-O)-methyltransferase	92	0
AF-A3NT43-F1-model_v2	156	72	121	3_1	Ribosomal RNA large subunit methyltransferase H	96	0
AF-A3QH52-F1-model_v2	156	72	120	3_1	Ribosomal RNA large subunit methyltransferase H	97	0
AF-A4G2M2-F1-model_v2	156	72	121	3_1	Ribosomal RNA large subunit methyltransferase H	96	0
AF-A4JGI0-F1-model_v2	156	72	121	3_1	Ribosomal RNA large subunit methyltransferase H	96	0
AF-A4TP02-F1-model_v2	156	72	120	3_1	Ribosomal RNA large subunit methyltransferase H	97	0
AF-A4Y9F4-F1-model_v2	156	72	120	3_1	Ribosomal RNA large subunit methyltransferase H	97	0
AF-A5EY47-F1-model_v2	156	70	120	3_1	Ribosomal RNA large subunit methyltransferase H	95	0
AF-A5F2Y7-F1-model_v2	156	72	121	3_1	Ribosomal RNA large subunit methyltransferase H	97	0
AF-B2FPR2-F1-model_v2	156	72	120	3_1	Ribosomal RNA large subunit methyltransferase H	96	0
AF-B2JE39-F1-model_v2	156	72	121	3_1	Ribosomal RNA large subunit methyltransferase H	96	0
AF-B1Y0V7-F1-model_v2	156	72	121	3_1	Ribosomal RNA large subunit methyltransferase H	95	0
AF-B1YU55-F1-model_v2	156	72	120	3_1	Ribosomal RNA large subunit methyltransferase H	96	0
AF-B2K881-F1-model_v2	156	72	120	3_1	Ribosomal RNA large subunit methyltransferase H	97	0
AF-B2SWG5-F1-model_v2	156	72	120	3_1	Ribosomal RNA large subunit methyltransferase H	96	0
AF-B2T2A0-F1-model_v2	156	72	121	3_1	Ribosomal RNA large subunit methyltransferase H	96	0
AF-B2U8Z7-F1-model_v2	156	72	121	3_1	Ribosomal RNA large subunit methyltransferase H	96	0
AF-B2VBM9-F1-model_v2	156	72	120	3_1	Ribosomal RNA large subunit methyltransferase H	97	0
AF-B4E5S1-F1-model_v2	156	72	120	3_1	Ribosomal RNA large subunit methyltransferase H	96	0
AF-B4EV08-F1-model_v2	156	72	121	3_1	Ribosomal RNA large subunit methyltransferase H	97	0
AF-B4RR86-F1-model_v2	156	70	121	3_1	Ribosomal RNA large subunit methyltransferase H	95	0
AF-B4SRE2-F1-model_v2	156	72	120	3_1	Ribosomal RNA large subunit methyltransferase H	96	0
AF-B5FBK3-F1-model_v2	156	72	121	3_1	Ribosomal RNA large subunit methyltransferase H	96	0
AF-B6EIM8-F1-model_v2	156	72	121	3_1	Ribosomal RNA large subunit methyltransferase H	96	0
AF-B7VKF3-F1-model_v2	156	72	121	3_1	Ribosomal RNA large subunit methyltransferase H	96	0
AF-B8CSG9-F1-model_v2	156	72	121	3_1	Ribosomal RNA large subunit methyltransferase H	97	0
AF-B8E4X2-F1-model_v2	156	72	121	3_1	Ribosomal RNA large subunit methyltransferase H	97	0
AF-B8GV07-F1-model_v2	156	72	121	3_1	Ribosomal RNA large subunit methyltransferase H	96	0
AF-C1DA28-F1-model_v2	156	72	121	3_1	Ribosomal RNA large subunit methyltransferase H	95	0
AF-C3LTJ9-F1-model_v2	156	72	121	3_1	Ribosomal RNA large subunit methyltransferase H	97	0
AF-C4LCB6-F1-model_v2	156	72	120	3_1	Ribosomal RNA large subunit methyltransferase H	97	0
AF-C5BGD2-F1-model_v2	156	72	121	3_1	Ribosomal RNA large subunit methyltransferase H	97	0
AF-C6BU53-F1-model_v2	156	67	121	3_1	Ribosomal RNA large subunit methyltransferase H	96	0
AF-C6DBW3-F1-model_v2	156	72	120	3_1	Ribosomal RNA large subunit methyltransferase H	97	0
AF-P59733-F1-model_v2	156	72	121	3_1	Ribosomal RNA large subunit methyltransferase H	96	0
AF-P67518-F1-model_v2	156	70	121	3_1	Ribosomal RNA large subunit methyltransferase H	95	0
AF-P67519-F1-model_v2	156	70	121	3_1	Ribosomal RNA large subunit methyltransferase H	95	0
AF-Q087K7-F1-model_v2	156	72	121	3_1	Ribosomal RNA large subunit methyltransferase H	97	0
AF-Q0AKW7-F1-model_v2	156	71	121	3_1	Ribosomal RNA large subunit methyltransferase H	96	0
AF-Q0BBL1-F1-model_v2	156	79	120	3_1	tRNA (cytidine(34)-2'-O)-methyltransferase	94	0
AF-Q0BD80-F1-model_v2	156	72	121	3_1	Ribosomal RNA large subunit methyltransferase H	96	0
AF-Q0HLJ5-F1-model_v2	156	72	120	3_1	Ribosomal RNA large subunit methyltransferase H	97	0
AF-Q0HXU9-F1-model_v2	156	72	120	3_1	Ribosomal RNA large subunit methyltransferase H	97	0
AF-Q12QY2-F1-model_v2	156	72	120	3_1	Ribosomal RNA large subunit methyltransferase H	97	0
AF-Q142M1-F1-model_v2	156	72	121	3_1	Ribosomal RNA large subunit methyltransferase H	96	0
AF-Q15VK5-F1-model_v2	156	72	121	3_1	Ribosomal RNA large subunit methyltransferase H	97	0
AF-Q16CH2-F1-model_v2	156	71	121	3_1	Ribosomal RNA large subunit methyltransferase H	96	0
AF-Q1BUW4-F1-model_v2	156	72	120	3_1	Ribosomal RNA large subunit methyltransferase H	96	0
AF-Q1C516-F1-model_v2	156	72	121	3_1	Ribosomal RNA large subunit methyltransferase H	97	0
AF-Q1CKQ9-F1-model_v2	156	72	120	3_1	Ribosomal RNA large subunit methyltransferase H	97	0
AF-Q1GDM9-F1-model_v2	156	71	121	3_1	Ribosomal RNA large subunit methyltransferase H	97	0
AF-Q2KYV4-F1-model_v2	156	72	120	3_1	Ribosomal RNA large subunit methyltransferase H	96	0
AF-Q2NUV2-F1-model_v2	156	72	121	3_1	Ribosomal RNA large subunit methyltransferase H	97	0
AF-Q2P0N7-F1-model_v2	156	72	120	3_1	Ribosomal RNA large subunit methyltransferase H	97	0
AF-Q2SA30-F1-model_v2	156	72	121	3_1	Ribosomal RNA large subunit methyltransferase H	95	0
AF-Q2SZT5-F1-model_v2	156	72	121	3_1	Ribosomal RNA large subunit methyltransferase H	96	0
AF-Q2YC51-F1-model_v2	156	72	120	3_1	Ribosomal RNA large subunit methyltransferase H	96	0
AF-Q31IE1-F1-model_v2	156	72	121	3_1	Ribosomal RNA large subunit methyltransferase H	96	0
AF-Q39E96-F1-model_v2	156	72	121	3_1	Ribosomal RNA large subunit methyltransferase H	96	0
AF-Q3A1E3-F1-model_v2	156	71	121	3_1	Ribosomal RNA large subunit methyltransferase H	96	0
AF-Q3BRF1-F1-model_v2	156	72	120	3_1	Ribosomal RNA large subunit methyltransferase H	96	0
AF-Q3IJ98-F1-model_v2	156	72	121	3_1	Ribosomal RNA large subunit methyltransferase H	96	0
AF-Q3JUG4-F1-model_v2	156	72	121	3_1	Ribosomal RNA large subunit methyltransferase H	96	0
AF-Q3SG64-F1-model_v2	156	70	121	3_1	Ribosomal RNA large subunit methyltransferase H	96	0
AF-Q47JQ1-F1-model_v2	156	71	120	3_1	Ribosomal RNA large subunit methyltransferase H	96	0
AF-Q484R1-F1-model_v2	156	72	120	3_1	Ribosomal RNA large subunit methyltransferase H	96	0
AF-Q4UWK2-F1-model_v2	156	72	120	3_1	Ribosomal RNA large subunit methyltransferase H	96	0
AF-Q5E6V2-F1-model_v2	156	72	121	3_1	Ribosomal RNA large subunit methyltransferase H	96	0
AF-Q5F554-F1-model_v2	156	70	121	3_1	Ribosomal RNA large subunit methyltransferase H	95	0
AF-Q5GXJ5-F1-model_v2	156	72	120	3_1	Ribosomal RNA large subunit methyltransferase H	96	0
AF-Q5LX20-F1-model_v2	156	71	121	3_1	Ribosomal RNA large subunit methyltransferase H	97	0
AF-Q5P2U2-F1-model_v2	156	72	121	3_1	Ribosomal RNA large subunit methyltransferase H	96	0
AF-Q5QYD9-F1-model_v2	156	72	121	3_1	Ribosomal RNA large subunit methyltransferase H	96	0
AF-Q5WWX2-F1-model_v2	156	71	123	3_1	Ribosomal RNA large subunit methyltransferase H	95	0
AF-Q5X5I9-F1-model_v2	156	71	122	3_1	Ribosomal RNA large subunit methyltransferase H	95	0
AF-Q5ZVR4-F1-model_v2	156	71	123	3_1	Ribosomal RNA large subunit methyltransferase H	95	0
AF-Q62II5-F1-model_v2	156	72	121	3_1	Ribosomal RNA large subunit methyltransferase H	96	0
AF-Q63VT4-F1-model_v2	156	72	121	3_1	Ribosomal RNA large subunit methyltransferase H	96	0
AF-Q66DE8-F1-model_v2	156	72	121	3_1	Ribosomal RNA large subunit methyltransferase H	97	0
AF-Q6D7M1-F1-model_v2	156	72	121	3_1	Ribosomal RNA large subunit methyltransferase H	97	0
AF-Q6LN94-F1-model_v2	156	72	121	3_1	Ribosomal RNA large subunit methyltransferase H	96	0
AF-Q6MGS7-F1-model_v2	156	69	122	3_1	Ribosomal RNA large subunit methyltransferase H	93	0
AF-Q72CM9-F1-model_v2	156	69	121	3_1	Ribosomal RNA large subunit methyltransferase H	97	0
AF-Q7MN10-F1-model_v2	156	72	121	3_1	Ribosomal RNA large subunit methyltransferase H	96	0
AF-Q7N760-F1-model_v2	156	72	120	3_1	Ribosomal RNA large subunit methyltransferase H	97	0
AF-Q7P0P9-F1-model_v2	156	72	121	3_1	Ribosomal RNA large subunit methyltransferase H	95	0
AF-Q7VWE4-F1-model_v2	156	72	120	3_1	Ribosomal RNA large subunit methyltransferase H	96	0
AF-Q7W7U3-F1-model_v2	156	72	120	3_1	Ribosomal RNA large subunit methyltransferase H	96	0
AF-Q7WL83-F1-model_v2	156	72	120	3_1	Ribosomal RNA large subunit methyltransferase H	96	0
AF-Q87RQ4-F1-model_v2	156	72	121	3_1	Ribosomal RNA large subunit methyltransferase H	96	0
AF-Q8DFD8-F1-model_v2	156	72	121	3_1	Ribosomal RNA large subunit methyltransferase H	96	0
AF-Q8EHP8-F1-model_v2	156	72	120	3_1	Ribosomal RNA large subunit methyltransferase H	97	0
AF-Q8P7J8-F1-model_v2	156	72	120	3_1	Ribosomal RNA large subunit methyltransferase H	96	0
AF-Q8PIX0-F1-model_v2	156	72	120	3_1	Ribosomal RNA large subunit methyltransferase H	96	0
AF-Q8XXC0-F1-model_v2	156	72	121	3_1	Ribosomal RNA large subunit methyltransferase H	96	0
AF-Q8ZDG3-F1-model_v2	156	72	120	3_1	Ribosomal RNA large subunit methyltransferase H	97	0
AF-Q9KTF1-F1-model_v2	156	72	121	3_1	Ribosomal RNA large subunit methyltransferase H	96	0
AF-Q9YAD8-F1-model_v2	156	83	126	3_1	Uncharacterized protein APE_2001.1	94	0
AF-A5FE53-F1-model_v2	157	72	122	3_1	Ribosomal RNA large subunit methyltransferase H	96	0
AF-A6H0Q2-F1-model_v2	157	72	122	3_1	Ribosomal RNA large subunit methyltransferase H	96	0
AF-A6L2W9-F1-model_v2	157	72	122	3_1	Ribosomal RNA large subunit methyltransferase H	96	0
AF-A6LDQ1-F1-model_v2	157	72	122	3_1	Ribosomal RNA large subunit methyltransferase H	96	0
AF-B0U4I5-F1-model_v2	157	72	122	3_1	Ribosomal RNA large subunit methyltransferase H	95	0
AF-A0LI59-F1-model_v2	157	71	123	3_1	Ribosomal RNA large subunit methyltransferase H	96	0
AF-A0M0D0-F1-model_v2	157	72	122	3_1	Ribosomal RNA large subunit methyltransferase H	96	0
AF-B2I8D4-F1-model_v2	157	72	122	3_1	Ribosomal RNA large subunit methyltransferase H	95	0
AF-P0AGJ8-F1-model_v2	157	80	118	3_1	tRNA (cytidine(34)-2'-O)-methyltransferase	94	0
AF-B2RH13-F1-model_v2	157	72	122	3_1	Ribosomal RNA large subunit methyltransferase H	94	0
AF-B5EPW2-F1-model_v2	157	72	114	3_1	Ribosomal RNA large subunit methyltransferase H	94	0
AF-B7J9S3-F1-model_v2	157	72	119	3_1	Ribosomal RNA large subunit methyltransferase H	94	0
AF-B8IYS8-F1-model_v2	157	69	123	3_1	Ribosomal RNA large subunit methyltransferase H	95	0
AF-P32813-F1-model_v2	157	80	121	3_1	Putative tRNA (cytidine(34)-2'-O)-methyltransferase	94	0
AF-Q0BRE3-F1-model_v2	157	66	117	3_1	Ribosomal RNA large subunit methyltransferase H	94	0
AF-Q1MPY2-F1-model_v2	157	49	116	3_1	Ribosomal RNA large subunit methyltransferase H	96	0
AF-Q3J7T4-F1-model_v2	157	72	121	3_1	Ribosomal RNA large subunit methyltransferase H	95	0
AF-Q5LFI4-F1-model_v2	157	72	122	3_1	Ribosomal RNA large subunit methyltransferase H	96	0
AF-Q64WA8-F1-model_v2	157	72	122	3_1	Ribosomal RNA large subunit methyltransferase H	96	0
AF-Q7MT92-F1-model_v2	157	72	122	3_1	Ribosomal RNA large subunit methyltransferase H	94	0
AF-Q8A7G2-F1-model_v2	157	72	122	3_1	Ribosomal RNA large subunit methyltransferase H	96	0
AF-Q8EVP2-F1-model_v2	157	72	123	3_1	Ribosomal RNA large subunit methyltransferase H	93	0
AF-A5FYS5-F1-model_v2	158	68	120	3_1	Ribosomal RNA large subunit methyltransferase H	94	0
AF-A2SR93-F1-model_v2	158	73	124	3_1	Putative ribosomal RNA large subunit methyltransferase H	97	0
AF-C5BNN2-F1-model_v2	158	74	124	3_1	Ribosomal RNA large subunit methyltransferase H	96	0
AF-D7A3L6-F1-model_v2	158	83	119	3_1	tRNA (cytidine(34)-2'-O)-methyltransferase	95	0
AF-Q1AVF5-F1-model_v2	158	46	124	3_1	Ribosomal RNA large subunit methyltransferase H	96	0
AF-Q87AV1-F1-model_v2	158	71	123	3_1	Ribosomal RNA large subunit methyltransferase H	95	0
AF-Q9PGG4-F1-model_v2	158	71	121	3_1	Ribosomal RNA large subunit methyltransferase H	95	0
AF-A5I7U4-F1-model_v2	159	73	125	3_1	Ribosomal RNA large subunit methyltransferase H	96	0
AF-A5INR5-F1-model_v2	159	73	125	3_1	Ribosomal RNA large subunit methyltransferase H	95	0
AF-A5MZP4-F1-model_v2	159	73	125	3_1	Ribosomal RNA large subunit methyltransferase H	96	0
AF-A5VHH9-F1-model_v2	159	73	125	3_1	Ribosomal RNA large subunit methyltransferase H	96	0
AF-A6M3I3-F1-model_v2	159	73	125	3_1	Ribosomal RNA large subunit methyltransferase H	95	0
AF-A6QD63-F1-model_v2	159	73	125	3_1	Ribosomal RNA large subunit methyltransferase H	96	0
AF-A6TX97-F1-model_v2	159	73	124	3_1	Ribosomal RNA large subunit methyltransferase H	96	0
AF-A6TXH4-F1-model_v2	159	73	125	3_1	Ribosomal RNA large subunit methyltransferase H	95	0
AF-A6UP47-F1-model_v2	159	73	125	3_1	Putative ribosomal RNA large subunit methyltransferase H	96	0
AF-A6VFY5-F1-model_v2	159	73	125	3_1	Putative ribosomal RNA large subunit methyltransferase H	96	0
AF-A7FZD1-F1-model_v2	159	73	125	3_1	Ribosomal RNA large subunit methyltransferase H	95	0
AF-A7GJG3-F1-model_v2	159	73	125	3_1	Ribosomal RNA large subunit methyltransferase H	96	0
AF-A7GVM2-F1-model_v2	159	73	125	3_1	Ribosomal RNA large subunit methyltransferase H	96	0
AF-A7IAU3-F1-model_v2	159	73	125	3_1	Putative ribosomal RNA large subunit methyltransferase H	95	0
AF-A7WWR5-F1-model_v2	159	73	125	3_1	Ribosomal RNA large subunit methyltransferase H	96	0
AF-A7ZAL8-F1-model_v2	159	73	125	3_1	Ribosomal RNA large subunit methyltransferase H	96	0
AF-A8B011-F1-model_v2	159	73	125	3_1	Ribosomal RNA large subunit methyltransferase H	96	0
AF-A8FJA3-F1-model_v2	159	73	125	3_1	Ribosomal RNA large subunit methyltransferase H	96	0
AF-A8MKH4-F1-model_v2	159	73	125	3_1	Ribosomal RNA large subunit methyltransferase H	96	0
AF-A8YWL2-F1-model_v2	159	73	125	3_1	Ribosomal RNA large subunit methyltransferase H	96	0
AF-A8YYU7-F1-model_v2	159	73	125	3_1	Ribosomal RNA large subunit methyltransferase H	96	0
AF-A9AAR1-F1-model_v2	159	73	125	3_1	Putative ribosomal RNA large subunit methyltransferase H	96	0
AF-A9KLG6-F1-model_v2	159	73	125	3_1	Ribosomal RNA large subunit methyltransferase H	97	0
AF-A9VTJ5-F1-model_v2	159	73	125	3_1	Ribosomal RNA large subunit methyltransferase H	96	0
AF-B0S3F3-F1-model_v2	159	73	125	3_1	Ribosomal RNA large subunit methyltransferase H	96	0
AF-B0V9Q3-F1-model_v2	159	75	123	3_1	Ribosomal RNA large subunit methyltransferase H	96	0
AF-B0VSA3-F1-model_v2	159	75	124	3_1	Ribosomal RNA large subunit methyltransferase H	96	0
AF-B1AIG8-F1-model_v2	159	75	125	3_1	Ribosomal RNA large subunit methyltransferase H	95	0
AF-B1HPJ4-F1-model_v2	159	73	125	3_1	Ribosomal RNA large subunit methyltransferase H	96	0
AF-B1IH25-F1-model_v2	159	73	125	3_1	Ribosomal RNA large subunit methyltransferase H	96	0
AF-B1KTH1-F1-model_v2	159	73	125	3_1	Ribosomal RNA large subunit methyltransferase H	96	0
AF-B1MWX1-F1-model_v2	159	73	125	3_1	Ribosomal RNA large subunit methyltransferase H	97	0
AF-A0AFA6-F1-model_v2	159	73	125	3_1	Ribosomal RNA large subunit methyltransferase H	96	0
AF-A0LCY8-F1-model_v2	159	73	125	3_1	Ribosomal RNA large subunit methyltransferase H	95	0
AF-A0PXE8-F1-model_v2	159	73	125	3_1	Ribosomal RNA large subunit methyltransferase H	96	0
AF-A0RLN8-F1-model_v2	159	73	125	3_1	Ribosomal RNA large subunit methyltransferase H	96	0
AF-A1A0L0-F1-model_v2	159	73	124	3_1	Ribosomal RNA large subunit methyltransferase H	97	0
AF-A2RH29-F1-model_v2	159	73	125	3_1	Ribosomal RNA large subunit methyltransferase H	96	0
AF-A2RNT8-F1-model_v2	159	71	125	3_1	Ribosomal RNA large subunit methyltransferase H	95	0
AF-A3CRD3-F1-model_v2	159	73	125	3_1	Ribosomal RNA large subunit methyltransferase H	96	0
AF-A3DHU9-F1-model_v2	159	73	125	3_1	Ribosomal RNA large subunit methyltransferase H	96	0
AF-A3M3G7-F1-model_v2	159	75	124	3_1	Ribosomal RNA large subunit methyltransferase H	96	0
AF-A4FXE1-F1-model_v2	159	73	125	3_1	Putative ribosomal RNA large subunit methyltransferase H	96	0
AF-A4ITU1-F1-model_v2	159	73	125	3_1	Ribosomal RNA large subunit methyltransferase H	97	0
AF-A4VYG8-F1-model_v2	159	73	125	3_1	Ribosomal RNA large subunit methyltransferase H	95	0
AF-B2G510-F1-model_v2	159	73	125	3_1	Ribosomal RNA large subunit methyltransferase H	96	0
AF-B2GEW8-F1-model_v2	159	73	125	3_1	Ribosomal RNA large subunit methyltransferase H	97	0
AF-B2HVT7-F1-model_v2	159	75	124	3_1	Ribosomal RNA large subunit methyltransferase H	96	0
AF-B2INZ9-F1-model_v2	159	73	125	3_1	Ribosomal RNA large subunit methyltransferase H	96	0
AF-O52828-F1-model_v2	159	75	124	3_1	Ribosomal RNA large subunit methyltransferase H	96	0
AF-P0A0N6-F1-model_v2	159	73	125	3_1	Ribosomal RNA large subunit methyltransferase H	96	0
AF-P0A0N7-F1-model_v2	159	73	125	3_1	Ribosomal RNA large subunit methyltransferase H	96	0
AF-P0A4S3-F1-model_v2	159	73	125	3_1	Ribosomal RNA large subunit methyltransferase H	97	0
AF-P0A4S4-F1-model_v2	159	73	125	3_1	Ribosomal RNA large subunit methyltransferase H	97	0
AF-P0C1V0-F1-model_v2	159	73	125	3_1	Ribosomal RNA large subunit methyltransferase H	96	0
AF-P0C949-F1-model_v2	159	73	124	3_1	Ribosomal RNA large subunit methyltransferase H	96	0
AF-B1YG85-F1-model_v2	159	73	125	3_1	Ribosomal RNA large subunit methyltransferase H	96	0
AF-B2A3L2-F1-model_v2	159	73	125	3_1	Ribosomal RNA large subunit methyltransferase H	97	0
AF-B2TRC7-F1-model_v2	159	73	125	3_1	Ribosomal RNA large subunit methyltransferase H	96	0
AF-B2V1Q9-F1-model_v2	159	73	125	3_1	Ribosomal RNA large subunit methyltransferase H	96	0
AF-B3DPH4-F1-model_v2	159	73	125	3_1	Ribosomal RNA large subunit methyltransferase H	97	0
AF-B3R3D9-F1-model_v2	159	75	123	3_1	Ribosomal RNA large subunit methyltransferase H	96	0
AF-B3WBI0-F1-model_v2	159	73	125	3_1	Ribosomal RNA large subunit methyltransferase H	97	0
AF-B4U126-F1-model_v2	159	73	125	3_1	Ribosomal RNA large subunit methyltransferase H	96	0
AF-B5E466-F1-model_v2	159	73	125	3_1	Ribosomal RNA large subunit methyltransferase H	97	0
AF-B5XJC8-F1-model_v2	159	73	125	3_1	Ribosomal RNA large subunit methyltransferase H	96	0
AF-B5ZAY6-F1-model_v2	159	73	125	3_1	Ribosomal RNA large subunit methyltransferase H	95	0
AF-B7GNR6-F1-model_v2	159	73	125	3_1	Ribosomal RNA large subunit methyltransferase H	96	0
AF-B7GXS8-F1-model_v2	159	75	123	3_1	Ribosomal RNA large subunit methyltransferase H	96	0
AF-B7HGB9-F1-model_v2	159	73	125	3_1	Ribosomal RNA large subunit methyltransferase H	96	0
AF-B7I8V1-F1-model_v2	159	75	124	3_1	Ribosomal RNA large subunit methyltransferase H	96	0
AF-B7IS03-F1-model_v2	159	73	125	3_1	Ribosomal RNA large subunit methyltransferase H	96	0
AF-B8CZR7-F1-model_v2	159	73	125	3_1	Ribosomal RNA large subunit methyltransferase H	97	0
AF-B8DEV0-F1-model_v2	159	73	125	3_1	Ribosomal RNA large subunit methyltransferase H	96	0
AF-B8DTN1-F1-model_v2	159	73	125	3_1	Ribosomal RNA large subunit methyltransferase H	97	0
AF-B8I1P0-F1-model_v2	159	73	125	3_1	Ribosomal RNA large subunit methyltransferase H	96	0
AF-B8ZQC9-F1-model_v2	159	73	125	3_1	Ribosomal RNA large subunit methyltransferase H	96	0
AF-B9DID6-F1-model_v2	159	73	125	3_1	Ribosomal RNA large subunit methyltransferase H	97	0
AF-B9DWF3-F1-model_v2	159	73	125	3_1	Ribosomal RNA large subunit methyltransferase H	96	0
AF-B9E3M4-F1-model_v2	159	73	125	3_1	Ribosomal RNA large subunit methyltransferase H	96	0
AF-B9E922-F1-model_v2	159	73	125	3_1	Ribosomal RNA large subunit methyltransferase H	95	0
AF-C0MBH4-F1-model_v2	159	73	125	3_1	Ribosomal RNA large subunit methyltransferase H	96	0
AF-C0MGS7-F1-model_v2	159	73	125	3_1	Ribosomal RNA large subunit methyltransferase H	96	0
AF-C0ZA28-F1-model_v2	159	73	125	3_1	Ribosomal RNA large subunit methyltransferase H	97	0
AF-C1CBL5-F1-model_v2	159	73	125	3_1	Ribosomal RNA large subunit methyltransferase H	97	0
AF-C1CHN8-F1-model_v2	159	73	125	3_1	Ribosomal RNA large subunit methyltransferase H	96	0
AF-C1CNL1-F1-model_v2	159	73	125	3_1	Ribosomal RNA large subunit methyltransferase H	97	0
AF-C1CUF5-F1-model_v2	159	73	125	3_1	Ribosomal RNA large subunit methyltransferase H	96	0
AF-C1FNH5-F1-model_v2	159	73	125	3_1	Ribosomal RNA large subunit methyltransferase H	96	0
AF-C1KZ18-F1-model_v2	159	73	125	3_1	Ribosomal RNA large subunit methyltransferase H	96	0
AF-C3KWC5-F1-model_v2	159	73	125	3_1	Ribosomal RNA large subunit methyltransferase H	96	0
AF-C3LGR6-F1-model_v2	159	73	125	3_1	Ribosomal RNA large subunit methyltransferase H	96	0
AF-C4L022-F1-model_v2	159	73	125	3_1	Ribosomal RNA large subunit methyltransferase H	96	0
AF-C4Z0V6-F1-model_v2	159	73	125	3_1	Ribosomal RNA large subunit methyltransferase H	96	0
AF-C5D9W1-F1-model_v2	159	73	125	3_1	Ribosomal RNA large subunit methyltransferase H	96	0
AF-P0DF08-F1-model_v2	159	73	125	3_1	Ribosomal RNA large subunit methyltransferase H	96	0
AF-P0DF09-F1-model_v2	159	73	125	3_1	Ribosomal RNA large subunit methyltransferase H	96	0
AF-P59730-F1-model_v2	159	73	125	3_1	Ribosomal RNA large subunit methyltransferase H	96	0
AF-P59731-F1-model_v2	159	73	125	3_1	Ribosomal RNA large subunit methyltransferase H	96	0
AF-P59732-F1-model_v2	159	73	125	3_1	Ribosomal RNA large subunit methyltransferase H	96	0
AF-P67522-F1-model_v2	159	73	125	3_1	Ribosomal RNA large subunit methyltransferase H	96	0
AF-P67523-F1-model_v2	159	73	125	3_1	Ribosomal RNA large subunit methyltransferase H	96	0
AF-Q02VZ1-F1-model_v2	159	71	125	3_1	Ribosomal RNA large subunit methyltransferase H	95	0
AF-Q033W5-F1-model_v2	159	73	125	3_1	Ribosomal RNA large subunit methyltransferase H	97	0
AF-Q03D72-F1-model_v2	159	73	125	3_1	Ribosomal RNA large subunit methyltransferase H	96	0
AF-Q03I69-F1-model_v2	159	73	125	3_1	Ribosomal RNA large subunit methyltransferase H	96	0
AF-Q03UB1-F1-model_v2	159	73	125	3_1	Ribosomal RNA large subunit methyltransferase H	96	0
AF-Q03UV6-F1-model_v2	159	73	125	3_1	Ribosomal RNA large subunit methyltransferase H	97	0
AF-Q046Z0-F1-model_v2	159	73	125	3_1	Ribosomal RNA large subunit methyltransferase H	96	0
AF-Q04CM2-F1-model_v2	159	73	125	3_1	Ribosomal RNA large subunit methyltransferase H	96	0
AF-Q04HU2-F1-model_v2	159	73	125	3_1	Ribosomal RNA large subunit methyltransferase H	96	0
AF-Q0AU48-F1-model_v2	159	73	124	3_1	Ribosomal RNA large subunit methyltransferase H	96	0
AF-Q0KD64-F1-model_v2	159	75	124	3_1	Ribosomal RNA large subunit methyltransferase H	96	0
AF-Q0SPV0-F1-model_v2	159	73	125	3_1	Ribosomal RNA large subunit methyltransferase H 1	96	0
AF-Q0TM49-F1-model_v2	159	73	125	3_1	Ribosomal RNA large subunit methyltransferase H	96	0
AF-Q181Q1-F1-model_v2	159	73	125	3_1	Ribosomal RNA large subunit methyltransferase H	96	0
AF-Q1G7S5-F1-model_v2	159	73	125	3_1	Ribosomal RNA large subunit methyltransferase H	96	0
AF-Q1J434-F1-model_v2	159	73	125	3_1	Ribosomal RNA large subunit methyltransferase H	96	0
AF-Q1J963-F1-model_v2	159	73	125	3_1	Ribosomal RNA large subunit methyltransferase H	96	0
AF-Q1JJB0-F1-model_v2	159	73	125	3_1	Ribosomal RNA large subunit methyltransferase H	96	0
AF-Q1LQB0-F1-model_v2	159	75	124	3_1	Ribosomal RNA large subunit methyltransferase H	96	0
AF-Q1WVS1-F1-model_v2	159	73	125	3_1	Ribosomal RNA large subunit methyltransferase H	96	0
AF-Q2FKN2-F1-model_v2	159	73	125	3_1	Ribosomal RNA large subunit methyltransferase H	96	0
AF-Q2FTV8-F1-model_v2	159	71	125	3_1	Putative ribosomal RNA large subunit methyltransferase H	96	0
AF-Q2YUP7-F1-model_v2	159	73	125	3_1	Ribosomal RNA large subunit methyltransferase H	96	0
AF-Q38ZJ4-F1-model_v2	159	73	125	3_1	Ribosomal RNA large subunit methyltransferase H	96	0
AF-Q3AG04-F1-model_v2	159	73	125	3_1	Ribosomal RNA large subunit methyltransferase H	97	0
AF-Q3JYD2-F1-model_v2	159	73	125	3_1	Ribosomal RNA large subunit methyltransferase H	96	0
AF-Q45601-F1-model_v2	159	73	125	3_1	Ribosomal RNA large subunit methyltransferase H	96	0
AF-Q46Y95-F1-model_v2	159	75	124	3_1	Ribosomal RNA large subunit methyltransferase H	96	0
AF-Q48QK3-F1-model_v2	159	73	125	3_1	Ribosomal RNA large subunit methyltransferase H	96	0
AF-Q4A155-F1-model_v2	159	73	125	3_1	Ribosomal RNA large subunit methyltransferase H	97	0
AF-Q4LAJ3-F1-model_v2	159	73	125	3_1	Ribosomal RNA large subunit methyltransferase H	97	0
AF-Q5FMT8-F1-model_v2	159	73	125	3_1	Ribosomal RNA large subunit methyltransferase H	96	0
AF-Q5HK23-F1-model_v2	159	73	125	3_1	Ribosomal RNA large subunit methyltransferase H	97	0
AF-Q5KU84-F1-model_v2	159	73	125	3_1	Ribosomal RNA large subunit methyltransferase H	97	0
AF-Q5LXI0-F1-model_v2	159	73	125	3_1	Ribosomal RNA large subunit methyltransferase H	96	0
AF-Q5M229-F1-model_v2	159	73	125	3_1	Ribosomal RNA large subunit methyltransferase H	96	0
AF-Q5WAI7-F1-model_v2	159	73	125	3_1	Ribosomal RNA large subunit methyltransferase H	96	0
AF-Q5X994-F1-model_v2	159	73	125	3_1	Ribosomal RNA large subunit methyltransferase H	96	0
AF-Q630E3-F1-model_v2	159	73	125	3_1	Ribosomal RNA large subunit methyltransferase H	96	0
AF-Q65CS8-F1-model_v2	159	73	125	3_1	Ribosomal RNA large subunit methyltransferase H	96	0
AF-Q6GD66-F1-model_v2	159	73	125	3_1	Ribosomal RNA large subunit methyltransferase H	97	0
AF-Q6GKS1-F1-model_v2	159	73	125	3_1	Ribosomal RNA large subunit methyltransferase H	96	0
AF-Q6HAH7-F1-model_v2	159	73	125	3_1	Ribosomal RNA large subunit methyltransferase H	96	0
AF-Q6LYF4-F1-model_v2	159	73	125	3_1	Putative ribosomal RNA large subunit methyltransferase H	96	0
AF-Q724B0-F1-model_v2	159	73	125	3_1	Ribosomal RNA large subunit methyltransferase H	96	0
AF-Q72WX0-F1-model_v2	159	73	125	3_1	Ribosomal RNA large subunit methyltransferase H	96	0
AF-Q74LW2-F1-model_v2	159	73	125	3_1	Ribosomal RNA large subunit methyltransferase H	96	0
AF-Q890H4-F1-model_v2	159	73	125	3_1	Ribosomal RNA large subunit methyltransferase H	96	0
AF-Q899K8-F1-model_v2	159	73	125	3_1	Ribosomal RNA large subunit methyltransferase H	96	0
AF-Q8CU83-F1-model_v2	159	73	125	3_1	Ribosomal RNA large subunit methyltransferase H	97	0
AF-Q8DRQ7-F1-model_v2	159	73	125	3_1	Ribosomal RNA large subunit methyltransferase H	97	0
AF-Q8EL52-F1-model_v2	159	73	125	3_1	Ribosomal RNA large subunit methyltransferase H	97	0
AF-Q8G4X1-F1-model_v2	159	73	125	3_1	Ribosomal RNA large subunit methyltransferase H	96	0
AF-Q8NYX2-F1-model_v2	159	73	125	3_1	Ribosomal RNA large subunit methyltransferase H	97	0
AF-Q8NYY7-F1-model_v2	159	73	125	3_1	Ribosomal RNA large subunit methyltransferase H	96	0
AF-Q8VUW1-F1-model_v2	159	73	125	3_1	Ribosomal RNA large subunit methyltransferase H	96	0
AF-Q8XH85-F1-model_v2	159	73	125	3_1	Ribosomal RNA large subunit methyltransferase H	96	0
AF-Q8YA66-F1-model_v2	159	73	125	3_1	Ribosomal RNA large subunit methyltransferase H	96	0
AF-Q92EY7-F1-model_v2	159	73	125	3_1	Ribosomal RNA large subunit methyltransferase H	96	0
AF-Q97DE2-F1-model_v2	159	73	125	3_1	Ribosomal RNA large subunit methyltransferase H	96	0
AF-Q99XH0-F1-model_v2	159	73	125	3_1	Ribosomal RNA large subunit methyltransferase H	96	0
AF-Q9CDS7-F1-model_v2	159	71	125	3_1	Ribosomal RNA large subunit methyltransferase H	95	0
AF-Q9K5T1-F1-model_v2	159	73	125	3_1	Ribosomal RNA large subunit methyltransferase H	96	0
AF-Q9PQW3-F1-model_v2	159	75	125	3_1	Ribosomal RNA large subunit methyltransferase H	95	0
AF-Q9ZH20-F1-model_v2	159	73	125	3_1	Ribosomal RNA large subunit methyltransferase H	95	0
AF-A6UDW1-F1-model_v2	160	75	125	3_1	Ribosomal RNA large subunit methyltransferase H	97	0
AF-A6WXS5-F1-model_v2	160	73	124	3_1	Ribosomal RNA large subunit methyltransferase H	97	0
AF-A7HT62-F1-model_v2	160	75	125	3_1	Ribosomal RNA large subunit methyltransferase H	96	0
AF-A7IH12-F1-model_v2	160	73	125	3_1	Ribosomal RNA large subunit methyltransferase H	97	0
AF-A8HS37-F1-model_v2	160	75	125	3_1	Ribosomal RNA large subunit methyltransferase H	97	0
AF-A9IMC0-F1-model_v2	160	75	125	3_1	Ribosomal RNA large subunit methyltransferase H	97	0
AF-A1URN9-F1-model_v2	160	75	125	3_1	Ribosomal RNA large subunit methyltransferase H	97	0
AF-A4J9P0-F1-model_v2	160	74	126	3_1	Ribosomal RNA large subunit methyltransferase H	95	0
AF-A5CY81-F1-model_v2	160	74	126	3_1	Ribosomal RNA large subunit methyltransferase H	95	0
AF-A5E958-F1-model_v2	160	75	124	3_1	Ribosomal RNA large subunit methyltransferase H	96	0
AF-B2IBT9-F1-model_v2	160	80	118	3_1	tRNA (cytidine(34)-2'-O)-methyltransferase	93	0
AF-B2IKW1-F1-model_v2	160	75	125	3_1	Ribosomal RNA large subunit methyltransferase H	97	0
AF-O31590-F1-model_v2	160	79	124	3_1	Putative tRNA (cytidine(34)-2'-O)-methyltransferase	92	0
AF-B3PS03-F1-model_v2	160	75	125	3_1	Ribosomal RNA large subunit methyltransferase H	97	0
AF-B3Q736-F1-model_v2	160	75	125	3_1	Ribosomal RNA large subunit methyltransferase H	96	0
AF-B5ZUF2-F1-model_v2	160	75	125	3_1	Ribosomal RNA large subunit methyltransferase H	97	0
AF-B6JD16-F1-model_v2	160	75	124	3_1	Ribosomal RNA large subunit methyltransferase H	97	0
AF-B8ENA6-F1-model_v2	160	75	125	3_1	Ribosomal RNA large subunit methyltransferase H	97	0
AF-B8G0H2-F1-model_v2	160	74	126	3_1	Ribosomal RNA large subunit methyltransferase H	95	0
AF-B9JES1-F1-model_v2	160	75	125	3_1	Ribosomal RNA large subunit methyltransferase H	97	0
AF-B9JUH4-F1-model_v2	160	75	124	3_1	Ribosomal RNA large subunit methyltransferase H	97	0
AF-C3M9Y4-F1-model_v2	160	75	125	3_1	Ribosomal RNA large subunit methyltransferase H	97	0
AF-P44868-F1-model_v2	160	80	120	3_1	tRNA (cytidine(34)-2'-O)-methyltransferase	92	0
AF-Q04HG9-F1-model_v2	160	74	126	3_1	Ribosomal RNA large subunit methyltransferase H	96	0
AF-Q07V06-F1-model_v2	160	75	125	3_1	Ribosomal RNA large subunit methyltransferase H	97	0
AF-Q0VN46-F1-model_v2	160	77	126	3_1	Ribosomal RNA large subunit methyltransferase H	95	0
AF-Q13DN3-F1-model_v2	160	75	124	3_1	Ribosomal RNA large subunit methyltransferase H	96	0
AF-Q1MA67-F1-model_v2	160	75	125	3_1	Ribosomal RNA large subunit methyltransferase H	97	0
AF-Q1QQT4-F1-model_v2	160	75	124	3_1	Ribosomal RNA large subunit methyltransferase H	97	0
AF-Q21CZ7-F1-model_v2	160	75	124	3_1	Ribosomal RNA large subunit methyltransferase H	96	0
AF-Q24MD8-F1-model_v2	160	74	124	3_1	Ribosomal RNA large subunit methyltransferase H	95	0
AF-Q2J3J3-F1-model_v2	160	75	124	3_1	Ribosomal RNA large subunit methyltransferase H	96	0
AF-Q2K2W7-F1-model_v2	160	75	125	3_1	Ribosomal RNA large subunit methyltransferase H	97	0
AF-Q2RFU1-F1-model_v2	160	74	119	3_1	Ribosomal RNA large subunit methyltransferase H	97	0
AF-Q3SVH7-F1-model_v2	160	75	124	3_1	Ribosomal RNA large subunit methyltransferase H	96	0
AF-Q6G4Y7-F1-model_v2	160	75	124	3_1	Ribosomal RNA large subunit methyltransferase H	97	0
AF-Q6NDE1-F1-model_v2	160	75	125	3_1	Ribosomal RNA large subunit methyltransferase H	96	0
AF-Q89X82-F1-model_v2	160	75	125	3_1	Ribosomal RNA large subunit methyltransferase H	97	0
AF-Q8UBS4-F1-model_v2	160	75	125	3_1	Ribosomal RNA large subunit methyltransferase H	97	0
AF-Q92LB0-F1-model_v2	160	75	125	3_1	Ribosomal RNA large subunit methyltransferase H	97	0
AF-Q980M4-F1-model_v2	160	65	107	3_1	tRNA (cytidine(56)-2'-O)-methyltransferase	94	0
AF-Q98F00-F1-model_v2	160	73	124	3_1	Ribosomal RNA large subunit methyltransferase H	96	0
AF-B0TA39-F1-model_v2	161	73	126	3_1	Ribosomal RNA large subunit methyltransferase H	96	0
AF-Q67J66-F1-model_v2	161	74	127	3_1	Ribosomal RNA large subunit methyltransferase H	96	0
AF-A5WGB3-F1-model_v2	162	77	126	3_1	Ribosomal RNA large subunit methyltransferase H	96	0
AF-B0UP23-F1-model_v2	162	73	125	3_1	Ribosomal RNA large subunit methyltransferase H	95	0
AF-A1WBM9-F1-model_v2	162	79	121	3_1	tRNA (cytidine(34)-2'-O)-methyltransferase	91	0
AF-A4YKE8-F1-model_v2	162	77	126	3_1	Ribosomal RNA large subunit methyltransferase H	96	0
AF-B8IEM4-F1-model_v2	162	73	126	3_1	Ribosomal RNA large subunit methyltransferase H	94	0
AF-C7BSD3-F1-model_v2	162	82	123	3_1	tRNA (cytidine(34)-2'-O)-methyltransferase	94	0
AF-Q1QDN7-F1-model_v2	162	77	127	3_1	Ribosomal RNA large subunit methyltransferase H	95	0
AF-Q4FUQ0-F1-model_v2	162	77	126	3_1	Ribosomal RNA large subunit methyltransferase H	96	0
AF-Q74Y93-F1-model_v2	162	82	123	3_1	tRNA (cytidine(34)-2'-O)-methyltransferase	93	0
AF-Q9HM46-F1-model_v2	163	39	84	3_1	16S rRNA aminocarboxypropyltransferase	93	0
AF-B1M692-F1-model_v2	164	75	125	3_1	Ribosomal RNA large subunit methyltransferase H	95	0
AF-Q12E50-F1-model_v2	164	82	121	3_1	tRNA (cytidine(34)-2'-O)-methyltransferase	91	0
AF-Q97CM6-F1-model_v2	164	39	84	3_1	16S rRNA aminocarboxypropyltransferase	97	0
AF-A9W528-F1-model_v2	165	73	126	3_1	Ribosomal RNA large subunit methyltransferase H	95	0
AF-B0R700-F1-model_v2	165	45	78	3_1	16S rRNA aminocarboxypropyltransferase	94	0
AF-B1Z888-F1-model_v2	165	73	119	3_1	Ribosomal RNA large subunit methyltransferase H	95	0
AF-B7L2C1-F1-model_v2	165	73	126	3_1	Ribosomal RNA large subunit methyltransferase H	95	0
AF-Q9HNJ6-F1-model_v2	165	45	78	3_1	16S rRNA aminocarboxypropyltransferase	94	0
AF-A7NE94-F1-model_v2	166	82	134	3_1	Ribosomal RNA large subunit methyltransferase H	90	0
AF-C3MQM6-F1-model_v2	166	35	79	3_1	16S rRNA aminocarboxypropyltransferase	94	0
AF-C3MWA4-F1-model_v2	166	35	79	3_1	16S rRNA aminocarboxypropyltransferase	94	0
AF-C3N6E6-F1-model_v2	166	35	79	3_1	16S rRNA aminocarboxypropyltransferase	94	0
AF-C3NEV4-F1-model_v2	166	41	79	3_1	16S rRNA aminocarboxypropyltransferase	94	0
AF-C3NGU0-F1-model_v2	166	35	79	3_1	16S rRNA aminocarboxypropyltransferase	94	0
AF-C4KHW1-F1-model_v2	166	35	79	3_1	16S rRNA aminocarboxypropyltransferase	94	0
AF-P47588-F1-model_v2	166	82	121	3_1	Putative tRNA (cytidine(34)-2'-O)-methyltransferase	94	0
AF-P75257-F1-model_v2	166	80	123	3_1	Putative tRNA (cytidine(34)-2'-O)-methyltransferase	93	0
AF-Q0BKF0-F1-model_v2	166	84	133	3_1	Ribosomal RNA large subunit methyltransferase H	87	0
AF-Q2A1Q2-F1-model_v2	166	84	133	3_1	Ribosomal RNA large subunit methyltransferase H	90	0
AF-Q9UWV6-F1-model_v2	166	41	79	3_1	16S rRNA aminocarboxypropyltransferase	94	0
AF-Q975W6-F1-model_v2	167	37	81	3_1	16S rRNA aminocarboxypropyltransferase	93	0
AF-O29507-F1-model_v2	168	80	120	3_1	tRNA (cytidine(56)-2'-O)-methyltransferase	97	0
AF-A5VSI0-F1-model_v2	169	82	133	3_1	Ribosomal RNA large subunit methyltransferase H	94	0
AF-A2RKW7-F1-model_v2	169	81	123	3_1	Putative tRNA (cytidine(34)-2'-O)-methyltransferase	93	0
AF-B2S801-F1-model_v2	169	82	133	3_1	Ribosomal RNA large subunit methyltransferase H	93	0
AF-O26654-F1-model_v2	169	46	88	3_1	16S rRNA aminocarboxypropyltransferase	91	0
AF-P69001-F1-model_v2	169	81	121	3_1	Putative tRNA (cytidine(34)-2'-O)-methyltransferase	92	0
AF-Q2YLJ0-F1-model_v2	169	82	133	3_1	Ribosomal RNA large subunit methyltransferase H	94	0
AF-Q57B50-F1-model_v2	169	82	133	3_1	Ribosomal RNA large subunit methyltransferase H	93	0
AF-Q721N0-F1-model_v2	169	80	121	3_1	Putative tRNA (cytidine(34)-2'-O)-methyltransferase	93	0
AF-Q8TXM4-F1-model_v2	169	45	86	3_1	16S rRNA aminocarboxypropyltransferase	94	0
AF-Q975T9-F1-model_v2	169	74	115	3_1	tRNA (cytidine(56)-2'-O)-methyltransferase	93	0
AF-A5UJF3-F1-model_v2	171	40	86	3_1	16S rRNA aminocarboxypropyltransferase	92	0
AF-Q2FT21-F1-model_v2	171	83	122	3_1	tRNA (cytidine(56)-2'-O)-methyltransferase	96	0
AF-Q2NET3-F1-model_v2	171	41	89	3_1	16S rRNA aminocarboxypropyltransferase	92	0
AF-Q11CQ1-F1-model_v2	173	89	138	3_1	Ribosomal RNA large subunit methyltransferase H	92	0
AF-Q12ZL9-F1-model_v2	173	48	93	3_1	16S rRNA aminocarboxypropyltransferase	92	0
AF-Q469W0-F1-model_v2	173	48	93	3_1	16S rRNA aminocarboxypropyltransferase	92	0
AF-Q8PSK5-F1-model_v2	173	48	93	3_1	16S rRNA aminocarboxypropyltransferase	92	0
AF-A0B9Q9-F1-model_v2	174	84	124	3_1	tRNA (cytidine(56)-2'-O)-methyltransferase	97	0
AF-A3CVQ1-F1-model_v2	174	83	123	3_1	tRNA (cytidine(56)-2'-O)-methyltransferase	97	0
AF-A4YJ14-F1-model_v2	174	79	119	3_1	tRNA (cytidine(56)-2'-O)-methyltransferase	94	0
AF-C0RF89-F1-model_v2	174	87	138	3_1	Ribosomal RNA large subunit methyltransferase H	92	0
AF-P67516-F1-model_v2	174	87	138	3_1	Ribosomal RNA large subunit methyltransferase H	92	0
AF-P67517-F1-model_v2	174	87	138	3_1	Ribosomal RNA large subunit methyltransferase H	92	0
AF-Q8TMY6-F1-model_v2	174	51	94	3_1	16S rRNA aminocarboxypropyltransferase	92	0
AF-A0RYD1-F1-model_v2	175	83	123	3_1	tRNA (cytidine(56)-2'-O)-methyltransferase	95	0
AF-Q2NF55-F1-model_v2	175	84	123	3_1	tRNA (cytidine(56)-2'-O)-methyltransferase	96	0
AF-A7I7T4-F1-model_v2	176	83	124	3_1	tRNA (cytidine(56)-2'-O)-methyltransferase	96	0
AF-A9A624-F1-model_v2	177	84	124	3_1	tRNA (cytidine(56)-2'-O)-methyltransferase	94	0
AF-Q466X1-F1-model_v2	177	85	125	3_1	tRNA (cytidine(56)-2'-O)-methyltransferase	96	0
AF-Q8Q0Q0-F1-model_v2	177	85	125	3_1	tRNA (cytidine(56)-2'-O)-methyltransferase	96	0
AF-Q8TL02-F1-model_v2	177	85	125	3_1	tRNA (cytidine(56)-2'-O)-methyltransferase	96	0
AF-Q0W8P0-F1-model_v2	178	83	126	3_1	tRNA (cytidine(56)-2'-O)-methyltransferase	96	0
AF-Q12Z63-F1-model_v2	178	85	125	3_1	tRNA (cytidine(56)-2'-O)-methyltransferase	96	0
AF-Q8TX72-F1-model_v2	178	84	126	3_1	tRNA (cytidine(56)-2'-O)-methyltransferase	97	0
AF-A6VH11-F1-model_v2	179	83	128	3_1	tRNA (cytidine(56)-2'-O)-methyltransferase	95	0
AF-A9A9N8-F1-model_v2	179	83	128	3_1	tRNA (cytidine(56)-2'-O)-methyltransferase	95	0
AF-A4FW99-F1-model_v2	179	83	128	3_1	tRNA (cytidine(56)-2'-O)-methyltransferase	96	0
AF-O27185-F1-model_v2	179	85	126	3_1	tRNA (cytidine(56)-2'-O)-methyltransferase	95	0
AF-Q6LXC7-F1-model_v2	179	83	128	3_1	tRNA (cytidine(56)-2'-O)-methyltransferase	96	0
AF-A5ULQ9-F1-model_v2	180	84	125	3_1	tRNA (cytidine(56)-2'-O)-methyltransferase	96	0
AF-A6UQ70-F1-model_v2	180	81	126	3_1	tRNA (cytidine(56)-2'-O)-methyltransferase	95	0
AF-A6UWW4-F1-model_v2	180	84	131	3_1	tRNA (cytidine(56)-2'-O)-methyltransferase	96	0
AF-Q3IP06-F1-model_v2	180	79	125	3_1	tRNA (cytidine(56)-2'-O)-methyltransferase	95	0
AF-Q5JEG5-F1-model_v2	180	86	130	3_1	tRNA (cytidine(56)-2'-O)-methyltransferase	96	0
AF-Q5V3R4-F1-model_v2	180	80	125	3_1	tRNA (cytidine(56)-2'-O)-methyltransferase	96	0
AF-A1RY31-F1-model_v2	181	85	129	3_1	tRNA (cytidine(56)-2'-O)-methyltransferase	95	0
AF-Q48V41-F1-model_v2	182	90	128	3_1	Putative tRNA (cytidine(34)-2'-O)-methyltransferase	89	0
AF-Q9YAD3-F1-model_v2	183	86	130	3_1	tRNA (cytidine(56)-2'-O)-methyltransferase	95	0
AF-A2SQM4-F1-model_v2	184	83	128	3_1	tRNA (cytidine(56)-2'-O)-methyltransferase	95	0
AF-E1QU22-F1-model_v2	185	43	91	3_1	16S rRNA aminocarboxypropyltransferase	94	0
AF-Q042B4-F1-model_v2	185	81	117	3_1	Putative RNA (cytidine(34)-2'-O)-methyltransferase	90	0
AF-A3DN06-F1-model_v2	186	85	126	3_1	tRNA (cytidine(56)-2'-O)-methyltransferase	94	0
AF-A2BLW3-F1-model_v2	187	89	134	3_1	tRNA (cytidine(56)-2'-O)-methyltransferase	96	0
AF-P15262-F1-model_v2	189	62	187	3_1	Development-specific protein LVN1.2	86	1
AF-B0R434-F1-model_v2	192	80	127	3_1	tRNA (cytidine(56)-2'-O)-methyltransferase	92	0
AF-Q1X711-F1-model_v2	192	136	192	3_1	Brain-derived neurotrophic factor	71	1
AF-Q0W2G0-F1-model_v2	192	128	170	3_1	tRNA (pseudouridine(54)-N(1))-methyltransferase	97	0
AF-Q9HRC8-F1-model_v2	192	80	126	3_1	tRNA (cytidine(56)-2'-O)-methyltransferase	92	0
AF-Q9X1Q6-F1-model_v2	192	22	156	3_1	Uncharacterized protein TM_1570	95	0
AF-Q9YDX2-F1-model_v2	192	115	160	3_1	tRNA (pseudouridine(54)-N(1))-methyltransferase	93	0
AF-Q18HD7-F1-model_v2	193	89	128	3_1	tRNA (cytidine(56)-2'-O)-methyltransferase	92	0
AF-Q8U3K5-F1-model_v2	193	80	123	3_1	tRNA (cytidine(56)-2'-O)-methyltransferase	92	0
AF-Q2FS92-F1-model_v2	194	124	167	3_1	tRNA (pseudouridine(54)-N(1))-methyltransferase	97	0
AF-Q5SM16-F1-model_v2	194	96	140	3_1	tRNA (guanosine(18)-2'-O)-methyltransferase	91	0
AF-Q6KHL5-F1-model_v2	194	51	113	3_1	tRNA (guanine-N(1)-)-methyltransferase	95	0
AF-Q72GI1-F1-model_v2	194	96	140	3_1	tRNA (guanosine(18)-2'-O)-methyltransferase	91	0
AF-A2STS4-F1-model_v2	195	128	168	3_1	tRNA (pseudouridine(54)-N(1))-methyltransferase	96	0
AF-B0R6T1-F1-model_v2	196	127	169	3_1	tRNA (pseudouridine(54)-N(1))-methyltransferase	97	0
AF-A0B6S6-F1-model_v2	196	130	170	3_1	tRNA (pseudouridine(54)-N(1))-methyltransferase	97	0
AF-P37006-F1-model_v2	196	44	97	3_1	Uncharacterized tRNA/rRNA methyltransferase LasT	88	0
AF-Q9HNR6-F1-model_v2	196	127	169	3_1	tRNA (pseudouridine(54)-N(1))-methyltransferase	97	0
AF-A6UNQ5-F1-model_v2	198	131	174	3_1	tRNA (pseudouridine(54)-N(1))-methyltransferase	96	0
AF-A6VFL5-F1-model_v2	198	131	174	3_1	tRNA (pseudouridine(54)-N(1))-methyltransferase	97	0
AF-A6WPD0-F1-model_v2	198	131	174	3_1	Putative pseudouridine methyltransferase	95	0
AF-A9AB20-F1-model_v2	198	131	174	3_1	tRNA (pseudouridine(54)-N(1))-methyltransferase	96	0
AF-A9L560-F1-model_v2	198	131	174	3_1	Putative pseudouridine methyltransferase	96	0
AF-A3D5L9-F1-model_v2	198	131	174	3_1	Putative pseudouridine methyltransferase	96	0
AF-A4FXV7-F1-model_v2	198	131	174	3_1	tRNA (pseudouridine(54)-N(1))-methyltransferase	96	0
AF-B7IDD1-F1-model_v2	198	1	52	3_1	LexA repressor	89	1
AF-B8E744-F1-model_v2	198	131	174	3_1	Putative pseudouridine methyltransferase	96	0
AF-D4GTL8-F1-model_v2	198	129	171	3_1	tRNA (pseudouridine(54)-N(1))-methyltransferase	97	0
AF-Q083D7-F1-model_v2	198	132	174	3_1	Putative pseudouridine methyltransferase	95	0
AF-Q3IRJ0-F1-model_v2	198	129	171	3_1	tRNA (pseudouridine(54)-N(1))-methyltransferase	97	0
AF-Q5JF45-F1-model_v2	198	135	176	3_1	tRNA (pseudouridine(54)-N(1))-methyltransferase	97	0
AF-Q5UXQ3-F1-model_v2	198	129	171	3_1	tRNA (pseudouridine(54)-N(1))-methyltransferase	97	0
AF-Q6LRY9-F1-model_v2	198	131	175	3_1	Putative pseudouridine methyltransferase	96	0
AF-Q8D477-F1-model_v2	198	132	175	3_1	Putative pseudouridine methyltransferase	96	0
AF-Q9UYD1-F1-model_v2	198	81	124	3_1	tRNA (cytidine(56)-2'-O)-methyltransferase	91	0
AF-A7N7T1-F1-model_v2	199	131	174	3_1	Putative pseudouridine methyltransferase	96	0
AF-B7VSZ6-F1-model_v2	199	131	174	3_1	Putative pseudouridine methyltransferase	97	0
AF-Q87JV8-F1-model_v2	199	131	174	3_1	Putative pseudouridine methyltransferase	96	0
AF-Q0VNR6-F1-model_v2	200	132	175	3_1	Putative pseudouridine methyltransferase	96	0
AF-Q6LYR4-F1-model_v2	200	131	176	3_1	tRNA (pseudouridine(54)-N(1))-methyltransferase	95	0
AF-P06666-F1-model_v2	202	85	181	3_1	Protein virC2	80	0
AF-P07166-F1-model_v2	202	102	181	3_1	Protein virC2	80	0
AF-Q9KKP3-F1-model_v2	201	133	175	3_1	Putative pseudouridine methyltransferase	96	0
AF-P13460-F1-model_v2	202	98	177	3_1	Protein virC2	80	0
AF-C5A7F5-F1-model_v2	202	135	177	3_1	tRNA (pseudouridine(54)-N(1))-methyltransferase	97	0
AF-Q12XH2-F1-model_v2	202	131	173	3_1	tRNA (pseudouridine(54)-N(1))-methyltransferase	96	0
AF-Q8U126-F1-model_v2	202	133	176	3_1	tRNA (pseudouridine(54)-N(1))-methyltransferase	97	0
AF-O50109-F1-model_v2	203	136	177	3_1	tRNA (pseudouridine(54)-N(1))-methyltransferase	96	0
AF-O58214-F1-model_v2	203	80	125	3_1	tRNA (cytidine(56)-2'-O)-methyltransferase	90	0
AF-B6YVU7-F1-model_v2	203	136	176	3_1	tRNA (pseudouridine(54)-N(1))-methyltransferase	96	0
AF-P42074-F1-model_v2	203	1	52	3_1	DNA-directed RNA polymerase subunit gamma	93	1
AF-P53288-F1-model_v2	203	62	157	3_1	Putative uncharacterized protein YGR160W	59	0
AF-P42078-F1-model_v2	203	1	52	3_1	DNA-directed RNA polymerase subunit gamma	93	1
AF-Q8TWL5-F1-model_v2	203	126	167	3_1	tRNA (pseudouridine(54)-N(1))-methyltransferase	95	0
AF-A6UUT1-F1-model_v2	204	131	179	3_1	tRNA (pseudouridine(54)-N(1))-methyltransferase	95	0
AF-P42077-F1-model_v2	204	1	52	3_1	DNA-directed RNA polymerase subunit gamma	92	1
AF-Q55348-F1-model_v2	204	1	52	3_1	DNA-directed RNA polymerase subunit gamma	92	1
AF-Q9V0N8-F1-model_v2	204	135	178	3_1	tRNA (pseudouridine(54)-N(1))-methyltransferase	96	0
AF-O66466-F1-model_v2	205	123	172	3_1	Uncharacterized protein aq_054	93	0
AF-P44274-F1-model_v2	206	1	102	3_1	Putative metal transport protein HI_1621	88	1
AF-P38020-F1-model_v2	207	16	178	3_1	Histone H1-like protein HC2	55	0
AF-Q9QYR2-F1-model_v2	210	36	206	3_1	Homeobox protein Rhox5	54	1
AF-B9LP86-F1-model_v2	207	138	180	3_1	tRNA (pseudouridine(54)-N(1))-methyltransferase	95	0
AF-P33191-F1-model_v2	211	86	193	3_1	Induced stolen tip protein TUB8	57	0
AF-O67577-F1-model_v2	211	100	142	3_1	tRNA (guanosine(18)-2'-O)-methyltransferase	93	0
AF-Q8PU23-F1-model_v2	211	129	171	3_1	tRNA (pseudouridine(54)-N(1))-methyltransferase	94	0
AF-Q8TQU1-F1-model_v2	211	129	171	3_1	tRNA (pseudouridine(54)-N(1))-methyltransferase	95	0
AF-B8NM67-F1-model_v2	213	88	211	3_1	Oxidase ustYa	86	1
AF-Q93S26-F1-model_v2	213	155	213	3_1	Probable potassium transport system protein kup	81	1
AF-P0CV62-F1-model_v2	217	36	183	3_1	Secreted RxLR effector protein 147	49	0
AF-O01391-F1-model_v2	214	18	184	3_1	Ubiquitin carboxyl-terminal hydrolase	93	0
AF-A8ABJ8-F1-model_v2	218	83	143	3_1	tRNA (cytidine(56)-2'-O)-methyltransferase	86	0
AF-A0A345BJN2-F1-model_v2	218	5	170	3_1	Probable carboxylesterase clz11	87	1
AF-O51081-F1-model_v2	218	114	152	3_1	tRNA (guanosine(18)-2'-O)-methyltransferase	93	0
AF-Q97WJ0-F1-model_v2	218	51	192	3_1	Ribosomal RNA small subunit methyltransferase Nep1	97	0
AF-B6YTM6-F1-model_v2	219	55	196	3_1	Ribosomal RNA small subunit methyltransferase Nep1	98	0
AF-O29524-F1-model_v2	219	148	191	3_1	Ribosomal RNA small subunit methyltransferase Nep1	96	0
AF-Q96YP4-F1-model_v2	219	50	193	3_1	Ribosomal RNA small subunit methyltransferase Nep1	97	0
AF-C6A116-F1-model_v2	220	55	197	3_1	Ribosomal RNA small subunit methyltransferase Nep1	98	0
AF-Q5JI44-F1-model_v2	220	55	196	3_1	Ribosomal RNA small subunit methyltransferase Nep1	98	0
AF-A1RVH0-F1-model_v2	221	151	195	3_1	Ribosomal RNA small subunit methyltransferase Nep1	97	0
AF-A3MWJ1-F1-model_v2	221	151	195	3_1	Ribosomal RNA small subunit methyltransferase Nep1	97	0
AF-A4WMI3-F1-model_v2	221	151	195	3_1	Ribosomal RNA small subunit methyltransferase Nep1	97	0
AF-C3Z1P5-F1-model_v2	221	50	180	3_1	U1 small nuclear ribonucleoprotein C	64	0
AF-B1YD95-F1-model_v2	221	151	195	3_1	Ribosomal RNA small subunit methyltransferase Nep1	97	0
AF-Q8ZW45-F1-model_v2	221	151	195	3_1	Ribosomal RNA small subunit methyltransferase Nep1	97	0
AF-B6YQ31-F1-model_v2	222	89	131	3_1	tRNA (guanine-N(1)-)-methyltransferase	97	0
AF-D7DR00-F1-model_v2	222	1	67	3_1	Putative cobalt transport protein CbiM	91	1
AF-Q04SW4-F1-model_v2	222	87	129	3_1	tRNA (guanine-N(1)-)-methyltransferase	95	0
AF-Q050Y8-F1-model_v2	222	87	128	3_1	tRNA (guanine-N(1)-)-methyltransferase	94	0
AF-Q6MDG9-F1-model_v2	222	87	129	3_1	tRNA (guanine-N(1)-)-methyltransferase	96	0
AF-Q979E4-F1-model_v2	222	56	196	3_1	Ribosomal RNA small subunit methyltransferase Nep1	97	0
AF-P04654-F1-model_v2	223	35	185	3_1	Alpha-S2-casein	55	0
AF-Q9HJ48-F1-model_v2	222	57	196	3_1	Ribosomal RNA small subunit methyltransferase Nep1	97	0
AF-Q8U1E6-F1-model_v2	223	155	199	3_1	Ribosomal RNA small subunit methyltransferase Nep1	97	0
AF-A6L5G9-F1-model_v2	224	89	149	3_1	tRNA (guanine-N(1)-)-methyltransferase	96	0
AF-O30272-F1-model_v2	224	155	195	3_1	Uncharacterized tRNA/rRNA methyltransferase AF_2399	95	0
AF-Q9YES9-F1-model_v2	224	6	196	3_1	Ribosomal RNA small subunit methyltransferase Nep1	96	0
AF-A6H0R6-F1-model_v2	225	89	149	3_1	tRNA (guanine-N(1)-)-methyltransferase	96	0
AF-B2RMA5-F1-model_v2	225	89	149	3_1	tRNA (guanine-N(1)-)-methyltransferase	96	0
AF-Q2GCN4-F1-model_v2	225	87	147	3_1	tRNA (guanine-N(1)-)-methyltransferase	95	0
AF-Q5LCI1-F1-model_v2	225	89	149	3_1	tRNA (guanine-N(1)-)-methyltransferase	96	0
AF-Q64TM8-F1-model_v2	225	89	149	3_1	tRNA (guanine-N(1)-)-methyltransferase	96	0
AF-Q7MAV4-F1-model_v2	225	89	149	3_1	tRNA (guanine-N(1)-)-methyltransferase	96	0
AF-Q8A9C2-F1-model_v2	225	89	149	3_1	tRNA (guanine-N(1)-)-methyltransferase	96	0
AF-Q98Q98-F1-model_v2	225	85	144	3_1	tRNA (guanine-N(1)-)-methyltransferase	96	0
AF-A5FHV7-F1-model_v2	226	89	149	3_1	tRNA (guanine-N(1)-)-methyltransferase	96	0
AF-A6Q549-F1-model_v2	226	88	129	3_1	tRNA (guanine-N(1)-)-methyltransferase	94	0
AF-A0B5L3-F1-model_v2	226	54	197	3_1	Ribosomal RNA small subunit methyltransferase Nep1	96	0
AF-A0LZ03-F1-model_v2	226	89	149	3_1	tRNA (guanine-N(1)-)-methyltransferase	96	0
AF-O25138-F1-model_v2	226	159	204	3_1	Ribosomal RNA small subunit methyltransferase E	95	0
AF-Q8CXQ6-F1-model_v2	226	87	145	3_1	tRNA (guanine-N(1)-)-methyltransferase	97	0
AF-Q9ZKD2-F1-model_v2	226	159	204	3_1	Ribosomal RNA small subunit methyltransferase E	95	0
AF-A5IZ67-F1-model_v2	227	87	145	3_1	tRNA (guanine-N(1)-)-methyltransferase	96	0
AF-A6Q772-F1-model_v2	227	89	131	3_1	tRNA (guanine-N(1)-)-methyltransferase	95	0
AF-O50188-F1-model_v2	227	156	205	3_1	Ribosomal RNA small subunit methyltransferase E	95	0
AF-Q113W0-F1-model_v2	227	88	150	3_1	tRNA (guanine-N(1)-)-methyltransferase	96	0
AF-Q2RZH4-F1-model_v2	227	41	200	3_1	Thymidine kinase	82	0
AF-Q4A738-F1-model_v2	227	87	145	3_1	tRNA (guanine-N(1)-)-methyltransferase	96	0
AF-Q4A880-F1-model_v2	227	84	140	3_1	tRNA (guanine-N(1)-)-methyltransferase	96	0
AF-Q4AA53-F1-model_v2	227	84	140	3_1	tRNA (guanine-N(1)-)-methyltransferase	96	0
AF-Q601V6-F1-model_v2	227	84	140	3_1	tRNA (guanine-N(1)-)-methyltransferase	96	0
AF-Q6AEA3-F1-model_v2	227	88	134	3_1	tRNA (guanine-N(1)-)-methyltransferase	96	0
AF-Q7MBC8-F1-model_v2	227	88	131	3_1	tRNA (guanine-N(1)-)-methyltransferase	96	0
AF-B0REN1-F1-model_v2	228	88	134	3_1	tRNA (guanine-N(1)-)-methyltransferase	96	0
AF-B1AJK8-F1-model_v2	228	87	146	3_1	tRNA (guanine-N(1)-)-methyltransferase	96	0
AF-A5CQR1-F1-model_v2	228	88	134	3_1	tRNA (guanine-N(1)-)-methyltransferase	96	0
AF-O51468-F1-model_v2	228	155	197	3_1	Uncharacterized tRNA/rRNA methyltransferase BB_0516	92	0
AF-B3PMA2-F1-model_v2	228	85	139	3_1	tRNA (guanine-N(1)-)-methyltransferase	95	0
AF-B3QXJ6-F1-model_v2	228	89	131	3_1	tRNA (guanine-N(1)-)-methyltransferase	96	0
AF-B5ZC78-F1-model_v2	228	87	146	3_1	tRNA (guanine-N(1)-)-methyltransferase	97	0
AF-Q4FP13-F1-model_v2	228	84	147	3_1	tRNA (guanine-N(1)-)-methyltransferase	96	0
AF-Q9PPS2-F1-model_v2	228	87	146	3_1	tRNA (guanine-N(1)-)-methyltransferase	96	0
AF-O50087-F1-model_v2	229	155	201	3_1	Ribosomal RNA small subunit methyltransferase Nep1	96	0
AF-O66552-F1-model_v2	229	155	207	3_1	Ribosomal RNA small subunit methyltransferase E	95	0
AF-P00764-F1-model_v2	229	8	145	3_1	Trypsin	93	0
AF-P0AGJ3-F1-model_v2	229	93	137	3_1	tRNA (guanosine(18)-2'-O)-methyltransferase	94	0
AF-P0AGJ4-F1-model_v2	229	93	137	3_1	tRNA (guanosine(18)-2'-O)-methyltransferase	93	0
AF-B2UUQ7-F1-model_v2	229	86	145	3_1	tRNA (guanine-N(1)-)-methyltransferase	94	0
AF-O25766-F1-model_v2	229	86	145	3_1	tRNA (guanine-N(1)-)-methyltransferase	94	0
AF-Q96UP2-F1-model_v2	229	162	203	3_1	Ribosomal RNA small subunit methyltransferase NEP1	91	0
AF-Q9ZK66-F1-model_v2	229	86	146	3_1	tRNA (guanine-N(1)-)-methyltransferase	94	0
AF-A5U6R1-F1-model_v2	230	86	132	3_1	tRNA (guanine-N(1)-)-methyltransferase	96	0
AF-A1KMQ0-F1-model_v2	230	86	132	3_1	tRNA (guanine-N(1)-)-methyltransferase	96	0
AF-A3DNG9-F1-model_v2	230	54	204	3_1	Ribosomal RNA small subunit methyltransferase Nep1	97	0
AF-C1AG21-F1-model_v2	230	86	150	3_1	tRNA (guanine-N(1)-)-methyltransferase	96	0
AF-P66969-F1-model_v2	230	86	150	3_1	tRNA (guanine-N(1)-)-methyltransferase	96	0
AF-P9WFY6-F1-model_v2	230	86	132	3_1	tRNA (guanine-N(1)-)-methyltransferase	96	0
AF-Q0S2C5-F1-model_v2	230	91	137	3_1	tRNA (guanine-N(1)-)-methyltransferase	95	0
AF-Q2JWS5-F1-model_v2	230	11	125	3_1	Dephospho-CoA kinase	87	0
AF-Q8KD90-F1-model_v2	230	89	131	3_1	tRNA (guanine-N(1)-)-methyltransferase	95	0
AF-B0JJC4-F1-model_v2	231	88	148	3_1	tRNA (guanine-N(1)-)-methyltransferase	97	0
AF-B7KHC2-F1-model_v2	231	88	148	3_1	tRNA (guanine-N(1)-)-methyltransferase	96	0
AF-P47683-F1-model_v2	231	87	145	3_1	tRNA (guanine-N(1)-)-methyltransferase	96	0
AF-P72828-F1-model_v2	231	88	146	3_1	tRNA (guanine-N(1)-)-methyltransferase	96	0
AF-P75132-F1-model_v2	231	87	145	3_1	tRNA (guanine-N(1)-)-methyltransferase	96	0
AF-Q18BC2-F1-model_v2	231	91	147	3_1	tRNA (guanine-N(1)-)-methyltransferase	95	0
AF-Q30TE6-F1-model_v2	231	89	148	3_1	tRNA (guanine-N(1)-)-methyltransferase	95	0
AF-Q3ASF7-F1-model_v2	231	89	149	3_1	tRNA (guanine-N(1)-)-methyltransferase	96	0
AF-Q46D59-F1-model_v2	231	1	106	3_1	Putative cobalt transport protein CbiM 1	95	1
AF-Q5YS38-F1-model_v2	231	86	132	3_1	tRNA (guanine-N(1)-)-methyltransferase	95	0
AF-Q72S28-F1-model_v2	231	87	126	3_1	tRNA (guanine-N(1)-)-methyltransferase	92	0
AF-Q8CXS8-F1-model_v2	231	87	126	3_1	tRNA (guanine-N(1)-)-methyltransferase	92	0
AF-Q9HPK9-F1-model_v2	231	101	218	3_1	Adenosylcobinamide amidohydrolase	93	0
AF-A9IZA2-F1-model_v2	232	87	144	3_1	tRNA (guanine-N(1)-)-methyltransferase	96	0
AF-A0RPR6-F1-model_v2	232	85	145	3_1	tRNA (guanine-N(1)-)-methyltransferase	94	0
AF-A1UR21-F1-model_v2	232	88	144	3_1	tRNA (guanine-N(1)-)-methyltransferase	96	0
AF-B3CM65-F1-model_v2	232	90	150	3_1	tRNA (guanine-N(1)-)-methyltransferase	95	0
AF-P19601-F1-model_v2	232	33	215	3_1	Homeobox protein SAX-1	65	0
AF-B3DVH5-F1-model_v2	232	89	145	3_1	tRNA (guanine-N(1)-)-methyltransferase	96	0
AF-Q2GIL5-F1-model_v2	232	89	131	3_1	tRNA (guanine-N(1)-)-methyltransferase	94	0
AF-Q3B4A1-F1-model_v2	232	89	135	3_1	tRNA (guanine-N(1)-)-methyltransferase	95	0
AF-Q6FYH4-F1-model_v2	232	87	144	3_1	tRNA (guanine-N(1)-)-methyltransferase	96	0
AF-Q6G1R9-F1-model_v2	232	87	144	3_1	tRNA (guanine-N(1)-)-methyltransferase	96	0
AF-Q8UBZ7-F1-model_v2	232	86	150	3_1	tRNA (guanine-N(1)-)-methyltransferase	95	0
AF-Q98EE1-F1-model_v2	232	90	133	3_1	tRNA (guanine-N(1)-)-methyltransferase	95	0
AF-Q9V0M0-F1-model_v2	232	155	201	3_1	Ribosomal RNA small subunit methyltransferase Nep1	95	0
AF-A7I0V7-F1-model_v2	233	89	148	3_1	tRNA (guanine-N(1)-)-methyltransferase	95	0
AF-B0S047-F1-model_v2	233	87	146	3_1	tRNA (guanine-N(1)-)-methyltransferase	95	0
AF-B1GZ20-F1-model_v2	233	98	156	3_1	tRNA (guanine-N(1)-)-methyltransferase	95	0
AF-B8I7T5-F1-model_v2	233	90	132	3_1	tRNA (guanine-N(1)-)-methyltransferase	95	0
AF-Q2K380-F1-model_v2	233	86	149	3_1	tRNA (guanine-N(1)-)-methyltransferase	95	0
AF-A7H4B2-F1-model_v2	234	89	148	3_1	tRNA (guanine-N(1)-)-methyltransferase	96	0
AF-A8FLE2-F1-model_v2	234	89	148	3_1	tRNA (guanine-N(1)-)-methyltransferase	96	0
AF-A8GM73-F1-model_v2	234	88	134	3_1	tRNA (guanine-N(1)-)-methyltransferase	96	0
AF-A8GQT2-F1-model_v2	234	91	134	3_1	tRNA (guanine-N(1)-)-methyltransferase	96	0
AF-B0BW78-F1-model_v2	234	88	134	3_1	tRNA (guanine-N(1)-)-methyltransferase	96	0
AF-A1VZ68-F1-model_v2	234	89	148	3_1	tRNA (guanine-N(1)-)-methyltransferase	96	0
AF-C3PME7-F1-model_v2	234	88	134	3_1	tRNA (guanine-N(1)-)-methyltransferase	96	0
AF-C4K1C8-F1-model_v2	234	88	134	3_1	tRNA (guanine-N(1)-)-methyltransferase	96	0
AF-Q4UNA8-F1-model_v2	234	88	134	3_1	tRNA (guanine-N(1)-)-methyltransferase	96	0
AF-Q5FUG1-F1-model_v2	234	90	149	3_1	tRNA (guanine-N(1)-)-methyltransferase	95	0
AF-Q5HV68-F1-model_v2	234	89	148	3_1	tRNA (guanine-N(1)-)-methyltransferase	96	0
AF-Q68XX9-F1-model_v2	234	88	134	3_1	tRNA (guanine-N(1)-)-methyltransferase	96	0
AF-Q820Y0-F1-model_v2	234	83	150	3_1	tRNA (guanine-N(1)-)-methyltransferase	95	0
AF-Q820Z0-F1-model_v2	234	83	150	3_1	tRNA (guanine-N(1)-)-methyltransferase	95	0
AF-Q92JB6-F1-model_v2	234	88	134	3_1	tRNA (guanine-N(1)-)-methyltransferase	96	0
AF-Q9PPJ4-F1-model_v2	234	89	148	3_1	tRNA (guanine-N(1)-)-methyltransferase	96	0
AF-Q9RDV3-F1-model_v2	234	93	152	3_1	tRNA (guanine-N(1)-)-methyltransferase	96	0
AF-Q9ZE37-F1-model_v2	234	88	134	3_1	tRNA (guanine-N(1)-)-methyltransferase	96	0
AF-B0CAM2-F1-model_v2	235	88	145	3_1	tRNA (guanine-N(1)-)-methyltransferase	96	0
AF-P07452-F1-model_v2	235	7	233	3_1	Carbonic anhydrase 1	98	1
AF-B9KH73-F1-model_v2	235	89	148	3_1	tRNA (guanine-N(1)-)-methyltransferase	92	0
AF-Q11CR0-F1-model_v2	235	90	151	3_1	tRNA (guanine-N(1)-)-methyltransferase	96	0
AF-Q11YV4-F1-model_v2	235	89	145	3_1	tRNA (guanine-N(1)-)-methyltransferase	96	0
AF-Q2GI95-F1-model_v2	235	90	152	3_1	tRNA (guanine-N(1)-)-methyltransferase	94	0
AF-Q31L04-F1-model_v2	235	88	144	3_1	tRNA (guanine-N(1)-)-methyltransferase	95	0
AF-Q3YQP3-F1-model_v2	235	90	154	3_1	tRNA (guanine-N(1)-)-methyltransferase	94	0
AF-Q4JB16-F1-model_v2	235	79	130	3_1	tRNA (cytidine-2'-O-)-methyltransferase TrmJ	92	0
AF-Q5FGP5-F1-model_v2	235	90	133	3_1	tRNA (guanine-N(1)-)-methyltransferase	93	0
AF-Q5GT55-F1-model_v2	235	86	153	3_1	tRNA (guanine-N(1)-)-methyltransferase	93	0
AF-Q5H9Z7-F1-model_v2	235	90	133	3_1	tRNA (guanine-N(1)-)-methyltransferase	93	0
AF-Q5N0W7-F1-model_v2	235	88	146	3_1	tRNA (guanine-N(1)-)-methyltransferase	95	0
AF-Q5P9F9-F1-model_v2	235	89	148	3_1	tRNA (guanine-N(1)-)-methyltransferase	92	0
AF-B7VGF9-F1-model_v2	236	28	198	3_1	Alpha-S2-casein	57	0
AF-A7GZB1-F1-model_v2	236	89	145	3_1	tRNA (guanine-N(1)-)-methyltransferase	94	0
AF-C0R443-F1-model_v2	236	90	132	3_1	tRNA (guanine-N(1)-)-methyltransferase	95	0
AF-C4Z429-F1-model_v2	236	90	132	3_1	tRNA (guanine-N(1)-)-methyltransferase	95	0
AF-Q0SSB1-F1-model_v2	236	87	128	3_1	tRNA (guanine-N(1)-)-methyltransferase	96	0
AF-Q0TPP4-F1-model_v2	236	87	128	3_1	tRNA (guanine-N(1)-)-methyltransferase	96	0
AF-Q3SGC2-F1-model_v2	236	93	152	3_1	tRNA (guanine-N(1)-)-methyltransferase	96	0
AF-Q73GD5-F1-model_v2	236	90	152	3_1	tRNA (guanine-N(1)-)-methyltransferase	95	0
AF-Q8XJP7-F1-model_v2	236	87	128	3_1	tRNA (guanine-N(1)-)-methyltransferase	96	0
AF-A5GUS1-F1-model_v2	237	91	133	3_1	tRNA (guanine-N(1)-)-methyltransferase	95	0
AF-B6IST2-F1-model_v2	237	1	235	3_1	LexA repressor	80	1
AF-A9HS61-F1-model_v2	237	85	131	3_1	tRNA (guanine-N(1)-)-methyltransferase	95	0
AF-P57476-F1-model_v2	237	92	158	3_1	tRNA (guanine-N(1)-)-methyltransferase	94	0
AF-Q31HX8-F1-model_v2	237	90	146	3_1	tRNA (guanine-N(1)-)-methyltransferase	95	0
AF-Q7MA04-F1-model_v2	237	89	146	3_1	tRNA (guanine-N(1)-)-methyltransferase	95	0
AF-Q8CWM2-F1-model_v2	237	88	145	3_1	tRNA (guanine-N(1)-)-methyltransferase	96	0
AF-A0PR40-F1-model_v2	238	23	238	3_1	NADH-quinone oxidoreductase subunit C	86	1
AF-B2JA48-F1-model_v2	238	88	148	3_1	tRNA (guanine-N(1)-)-methyltransferase	95	0
AF-O33017-F1-model_v2	238	86	153	3_1	tRNA (guanine-N(1)-)-methyltransferase	94	0
AF-O51089-F1-model_v2	238	162	221	3_1	Ribosomal RNA small subunit methyltransferase E 1	94	0
AF-B2TJ31-F1-model_v2	238	87	128	3_1	tRNA (guanine-N(1)-)-methyltransferase	95	0
AF-B2V4E5-F1-model_v2	238	87	128	3_1	tRNA (guanine-N(1)-)-methyltransferase	95	0
AF-B9DRW6-F1-model_v2	238	85	124	3_1	tRNA (guanine-N(1)-)-methyltransferase	95	0
AF-C4L603-F1-model_v2	238	86	128	3_1	tRNA (guanine-N(1)-)-methyltransferase	96	0
AF-Q1QHI7-F1-model_v2	238	85	131	3_1	tRNA (guanine-N(1)-)-methyltransferase	94	0
AF-Q2VZV6-F1-model_v2	238	88	151	3_1	tRNA (guanine-N(1)-)-methyltransferase	95	0
AF-Q8R5Y4-F1-model_v2	238	84	124	3_1	tRNA (guanine-N(1)-)-methyltransferase	97	0
AF-A6LSN1-F1-model_v2	239	87	128	3_1	tRNA (guanine-N(1)-)-methyltransferase	96	0
AF-A8YVT2-F1-model_v2	239	85	124	3_1	tRNA (guanine-N(1)-)-methyltransferase	95	0
AF-B1IAV3-F1-model_v2	239	85	125	3_1	tRNA (guanine-N(1)-)-methyltransferase	95	0
AF-A1R0C2-F1-model_v2	239	87	128	3_1	tRNA (guanine-N(1)-)-methyltransferase	94	0
AF-B2INF6-F1-model_v2	239	85	125	3_1	tRNA (guanine-N(1)-)-methyltransferase	95	0
AF-O51641-F1-model_v2	239	87	150	3_1	tRNA (guanine-N(1)-)-methyltransferase	95	0
AF-B2S140-F1-model_v2	239	87	150	3_1	tRNA (guanine-N(1)-)-methyltransferase	95	0
AF-B5E3G1-F1-model_v2	239	85	125	3_1	tRNA (guanine-N(1)-)-methyltransferase	95	0
AF-B8ZND2-F1-model_v2	239	85	125	3_1	tRNA (guanine-N(1)-)-methyltransferase	95	0
AF-C1C6C0-F1-model_v2	239	85	125	3_1	tRNA (guanine-N(1)-)-methyltransferase	95	0
AF-C1CDC7-F1-model_v2	239	85	125	3_1	tRNA (guanine-N(1)-)-methyltransferase	96	0
AF-C1CJM5-F1-model_v2	239	85	125	3_1	tRNA (guanine-N(1)-)-methyltransferase	95	0
AF-P19381-F1-model_v2	239	46	179	3_1	Protein TrbH	44	0
AF-C1CSA6-F1-model_v2	239	85	125	3_1	tRNA (guanine-N(1)-)-methyltransferase	95	0
AF-Q03JS1-F1-model_v2	239	86	125	3_1	tRNA (guanine-N(1)-)-methyltransferase	95	0
AF-Q04LC5-F1-model_v2	239	85	125	3_1	tRNA (guanine-N(1)-)-methyltransferase	95	0
AF-Q0IC33-F1-model_v2	239	87	154	3_1	tRNA (guanine-N(1)-)-methyltransferase	95	0
AF-Q1J777-F1-model_v2	239	85	125	3_1	tRNA (guanine-N(1)-)-methyltransferase	95	0
AF-Q1JMB3-F1-model_v2	239	85	125	3_1	tRNA (guanine-N(1)-)-methyltransferase	95	0
AF-Q2RV57-F1-model_v2	239	89	147	3_1	tRNA (guanine-N(1)-)-methyltransferase	95	0
AF-Q3SNV6-F1-model_v2	239	90	149	3_1	tRNA (guanine-N(1)-)-methyltransferase	93	0
AF-Q5LYY2-F1-model_v2	239	85	125	3_1	tRNA (guanine-N(1)-)-methyltransferase	95	0
AF-Q5M3J5-F1-model_v2	239	86	125	3_1	tRNA (guanine-N(1)-)-methyltransferase	95	0
AF-Q5SJH6-F1-model_v2	239	86	125	3_1	tRNA (guanine-N(1)-)-methyltransferase	96	0
AF-Q5XCQ3-F1-model_v2	239	85	125	3_1	tRNA (guanine-N(1)-)-methyltransferase	95	0
AF-Q660H3-F1-model_v2	239	87	128	3_1	tRNA (guanine-N(1)-)-methyltransferase	95	0
AF-Q6A7S7-F1-model_v2	239	90	136	3_1	tRNA (guanine-N(1)-)-methyltransferase	95	0
AF-Q72JU8-F1-model_v2	239	86	125	3_1	tRNA (guanine-N(1)-)-methyltransferase	96	0
AF-Q73VN9-F1-model_v2	239	86	160	3_1	tRNA (guanine-N(1)-)-methyltransferase	94	0
AF-Q7U321-F1-model_v2	239	85	140	3_1	tRNA (guanine-N(1)-)-methyltransferase	95	0
AF-Q895M2-F1-model_v2	239	89	130	3_1	tRNA (guanine-N(1)-)-methyltransferase	96	0
AF-Q8CWS4-F1-model_v2	239	85	125	3_1	tRNA (guanine-N(1)-)-methyltransferase	95	0
AF-Q8P1F3-F1-model_v2	239	85	125	3_1	tRNA (guanine-N(1)-)-methyltransferase	95	0
AF-Q97RM4-F1-model_v2	239	85	125	3_1	tRNA (guanine-N(1)-)-methyltransferase	95	0
AF-A5I4M3-F1-model_v2	240	87	128	3_1	tRNA (guanine-N(1)-)-methyltransferase	96	0
AF-A7FW09-F1-model_v2	240	87	128	3_1	tRNA (guanine-N(1)-)-methyltransferase	96	0
AF-A7GG33-F1-model_v2	240	87	128	3_1	tRNA (guanine-N(1)-)-methyltransferase	96	0
AF-B1II76-F1-model_v2	240	87	128	3_1	tRNA (guanine-N(1)-)-methyltransferase	96	0
AF-B1KWN5-F1-model_v2	240	87	128	3_1	tRNA (guanine-N(1)-)-methyltransferase	96	0
AF-A3CNE6-F1-model_v2	240	86	125	3_1	tRNA (guanine-N(1)-)-methyltransferase	95	0
AF-B5RMP3-F1-model_v2	240	87	128	3_1	tRNA (guanine-N(1)-)-methyltransferase	95	0
AF-B5RQ39-F1-model_v2	240	87	128	3_1	tRNA (guanine-N(1)-)-methyltransferase	95	0
AF-B8HMF0-F1-model_v2	240	88	131	3_1	tRNA (guanine-N(1)-)-methyltransferase	96	0
AF-B9EBB9-F1-model_v2	240	87	127	3_1	tRNA (guanine-N(1)-)-methyltransferase	96	0
AF-C1FSL5-F1-model_v2	240	87	127	3_1	tRNA (guanine-N(1)-)-methyltransferase	96	0
AF-C3L0E3-F1-model_v2	240	87	127	3_1	tRNA (guanine-N(1)-)-methyltransferase	96	0
AF-Q2SRU7-F1-model_v2	240	87	129	3_1	tRNA (guanine-N(1)-)-methyltransferase	96	0
AF-Q6MTI1-F1-model_v2	240	87	129	3_1	tRNA (guanine-N(1)-)-methyltransferase	95	0
AF-Q74IQ6-F1-model_v2	240	85	124	3_1	tRNA (guanine-N(1)-)-methyltransferase	95	0
AF-Q8DUN6-F1-model_v2	240	85	124	3_1	tRNA (guanine-N(1)-)-methyltransferase	95	0
AF-Q92L41-F1-model_v2	240	86	160	3_1	tRNA (guanine-N(1)-)-methyltransferase	93	0
AF-A5VSP1-F1-model_v2	241	90	150	3_1	tRNA (guanine-N(1)-)-methyltransferase	94	0
AF-B1MZT4-F1-model_v2	241	90	130	3_1	tRNA (guanine-N(1)-)-methyltransferase	95	0
AF-A0Q0Y0-F1-model_v2	241	89	130	3_1	tRNA (guanine-N(1)-)-methyltransferase	96	0
AF-A4VUJ7-F1-model_v2	241	85	124	3_1	tRNA (guanine-N(1)-)-methyltransferase	95	0
AF-A4W0T9-F1-model_v2	241	85	124	3_1	tRNA (guanine-N(1)-)-methyltransferase	95	0
AF-P16049-F1-model_v2	241	19	158	3_1	Trypsin-1	93	0
AF-P25408-F1-model_v2	241	128	220	3_1	Queuine tRNA-ribosyltransferase-like protein	89	0
AF-P44676-F1-model_v2	241	80	130	3_1	Uncharacterized tRNA/rRNA methyltransferase HI_0380	93	0
AF-Q16AP1-F1-model_v2	241	96	159	3_1	tRNA (guanine-N(1)-)-methyltransferase	94	0
AF-Q2S234-F1-model_v2	241	90	154	3_1	tRNA (guanine-N(1)-)-methyltransferase	93	0
AF-Q6D257-F1-model_v2	241	73	158	3_1	tRNA (cytidine/uridine-2'-O-)-methyltransferase TrmJ	91	0
AF-Q7N222-F1-model_v2	241	82	133	3_1	tRNA (cytidine/uridine-2'-O-)-methyltransferase TrmJ	92	0
AF-Q8R5S2-F1-model_v2	241	88	129	3_1	tRNA (guanine-N(1)-)-methyltransferase	96	0
AF-Q8YJD7-F1-model_v2	241	90	150	3_1	tRNA (guanine-N(1)-)-methyltransferase	94	0
AF-Q91041-F1-model_v2	241	19	158	3_1	Trypsin-10	93	0
AF-A5GMI5-F1-model_v2	242	87	150	3_1	tRNA (guanine-N(1)-)-methyltransferase	94	0
AF-A8FSE9-F1-model_v2	242	90	132	3_1	tRNA (guanine-N(1)-)-methyltransferase	96	0
AF-B1WPL5-F1-model_v2	242	88	144	3_1	tRNA (guanine-N(1)-)-methyltransferase	96	0
AF-B1YIM4-F1-model_v2	242	86	128	3_1	tRNA (guanine-N(1)-)-methyltransferase	95	0
AF-P47494-F1-model_v2	242	173	217	3_1	Uncharacterized tRNA/rRNA methyltransferase MG252	93	0
AF-P75424-F1-model_v2	242	175	217	3_1	Uncharacterized tRNA/rRNA methyltransferase MG252 homolog	93	0
AF-Q2NJG9-F1-model_v2	242	87	127	3_1	tRNA (guanine-N(1)-)-methyltransferase	96	0
AF-Q5FJK7-F1-model_v2	242	85	124	3_1	tRNA (guanine-N(1)-)-methyltransferase	89	0
AF-Q6YQA4-F1-model_v2	242	87	127	3_1	tRNA (guanine-N(1)-)-methyltransferase	96	0
AF-Q7TTY8-F1-model_v2	242	91	133	3_1	tRNA (guanine-N(1)-)-methyltransferase	93	0
AF-Q97I94-F1-model_v2	242	87	132	3_1	tRNA (guanine-N(1)-)-methyltransferase	95	0
AF-A7Z4M3-F1-model_v2	243	90	130	3_1	tRNA (guanine-N(1)-)-methyltransferase	95	0
AF-A8AD50-F1-model_v2	243	73	158	3_1	tRNA (cytidine/uridine-2'-O-)-methyltransferase TrmJ	91	0
AF-A8AXT6-F1-model_v2	243	86	124	3_1	tRNA (guanine-N(1)-)-methyltransferase	95	0
AF-A9NHF7-F1-model_v2	243	87	127	3_1	tRNA (guanine-N(1)-)-methyltransferase	96	0
AF-A2RF48-F1-model_v2	243	85	126	3_1	tRNA (guanine-N(1)-)-methyltransferase	95	0
AF-O31741-F1-model_v2	243	90	130	3_1	tRNA (guanine-N(1)-)-methyltransferase	96	0
AF-O51333-F1-model_v2	243	164	215	3_1	Ribosomal RNA small subunit methyltransferase E 2	91	0
AF-P0AGL8-F1-model_v2	243	166	215	3_1	Ribosomal RNA small subunit methyltransferase E	94	0
AF-P0AGL9-F1-model_v2	243	166	215	3_1	Ribosomal RNA small subunit methyltransferase E	94	0
AF-B3R0P2-F1-model_v2	243	87	127	3_1	tRNA (guanine-N(1)-)-methyltransferase	96	0
AF-B4U395-F1-model_v2	243	85	124	3_1	tRNA (guanine-N(1)-)-methyltransferase	95	0
AF-C0M748-F1-model_v2	243	85	124	3_1	tRNA (guanine-N(1)-)-methyltransferase	95	0
AF-C0MEI3-F1-model_v2	243	85	124	3_1	tRNA (guanine-N(1)-)-methyltransferase	95	0
AF-C0ZFN1-F1-model_v2	243	88	128	3_1	tRNA (guanine-N(1)-)-methyltransferase	95	0
AF-P0DG20-F1-model_v2	243	85	126	3_1	tRNA (guanine-N(1)-)-methyltransferase	95	0
AF-P0DG21-F1-model_v2	243	85	126	3_1	tRNA (guanine-N(1)-)-methyltransferase	95	0
AF-P24755-F1-model_v2	243	159	238	3_1	Outer membrane protein A	87	0
AF-P63178-F1-model_v2	243	179	215	3_1	23S rRNA (guanosine-2'-O-)-methyltransferase RlmB	93	0
AF-P63179-F1-model_v2	243	179	215	3_1	23S rRNA (guanosine-2'-O-)-methyltransferase RlmB	93	0
AF-P63180-F1-model_v2	243	175	215	3_1	23S rRNA (guanosine-2'-O-)-methyltransferase RlmB	93	0
AF-P66974-F1-model_v2	243	74	158	3_1	tRNA (cytidine/uridine-2'-O-)-methyltransferase TrmJ	92	0
AF-P66975-F1-model_v2	243	74	158	3_1	tRNA (cytidine/uridine-2'-O-)-methyltransferase TrmJ	91	0
AF-Q03W52-F1-model_v2	243	90	128	3_1	tRNA (guanine-N(1)-)-methyltransferase	95	0
AF-Q1JHF6-F1-model_v2	243	85	124	3_1	tRNA (guanine-N(1)-)-methyltransferase	95	0
AF-Q48U55-F1-model_v2	243	85	126	3_1	tRNA (guanine-N(1)-)-methyltransferase	95	0
AF-Q57LG7-F1-model_v2	243	74	158	3_1	tRNA (cytidine/uridine-2'-O-)-methyltransferase TrmJ	90	0
AF-Q5LNE6-F1-model_v2	243	96	159	3_1	tRNA (guanine-N(1)-)-methyltransferase	94	0
AF-Q5PNG3-F1-model_v2	243	73	158	3_1	tRNA (cytidine/uridine-2'-O-)-methyltransferase TrmJ	91	0
AF-Q65JP6-F1-model_v2	243	90	130	3_1	tRNA (guanine-N(1)-)-methyltransferase	96	0
AF-Q6F0S5-F1-model_v2	243	87	128	3_1	tRNA (guanine-N(1)-)-methyltransferase	95	0
AF-Q73PB5-F1-model_v2	243	87	128	3_1	tRNA (guanine-N(1)-)-methyltransferase	96	0
AF-Q8Z182-F1-model_v2	243	175	215	3_1	23S rRNA (guanosine-2'-O-)-methyltransferase RlmB	93	0
AF-Q8ZKA2-F1-model_v2	243	179	215	3_1	23S rRNA (guanosine-2'-O-)-methyltransferase RlmB	93	0
AF-Q9A0B6-F1-model_v2	243	85	124	3_1	tRNA (guanine-N(1)-)-methyltransferase	95	0
AF-A5N816-F1-model_v2	244	89	129	3_1	tRNA (guanine-N(1)-)-methyltransferase	96	0
AF-A6TCF3-F1-model_v2	244	81	133	3_1	tRNA (cytidine/uridine-2'-O-)-methyltransferase TrmJ	91	0
AF-A8FD67-F1-model_v2	244	90	130	3_1	tRNA (guanine-N(1)-)-methyltransferase	95	0
AF-A9M8Q0-F1-model_v2	244	91	156	3_1	tRNA (guanine-N(1)-)-methyltransferase	94	0
AF-A9VT79-F1-model_v2	244	90	130	3_1	tRNA (guanine-N(1)-)-methyltransferase	95	0
AF-B0CIR8-F1-model_v2	244	63	153	3_1	tRNA (guanine-N(1)-)-methyltransferase	94	0
AF-B1VAA9-F1-model_v2	244	87	127	3_1	tRNA (guanine-N(1)-)-methyltransferase	96	0
AF-A0RHL4-F1-model_v2	244	90	131	3_1	tRNA (guanine-N(1)-)-methyltransferase	95	0
AF-O52538-F1-model_v2	244	58	244	3_1	Carbonic anhydrase	93	1
AF-B2S868-F1-model_v2	244	69	153	3_1	tRNA (guanine-N(1)-)-methyltransferase	94	0
AF-B7HDW4-F1-model_v2	244	90	130	3_1	tRNA (guanine-N(1)-)-methyltransferase	95	0
AF-B7HLH4-F1-model_v2	244	90	131	3_1	tRNA (guanine-N(1)-)-methyltransferase	95	0
AF-B7IUK0-F1-model_v2	244	90	130	3_1	tRNA (guanine-N(1)-)-methyltransferase	95	0
AF-B7JJS7-F1-model_v2	244	90	131	3_1	tRNA (guanine-N(1)-)-methyltransferase	95	0
AF-B9E1H7-F1-model_v2	244	89	129	3_1	tRNA (guanine-N(1)-)-methyltransferase	95	0
AF-B9IVD0-F1-model_v2	244	90	131	3_1	tRNA (guanine-N(1)-)-methyltransferase	95	0
AF-B9M594-F1-model_v2	244	89	130	3_1	tRNA (guanine-N(1)-)-methyltransferase	96	0
AF-C0RFF8-F1-model_v2	244	69	153	3_1	tRNA (guanine-N(1)-)-methyltransferase	94	0
AF-C1EP65-F1-model_v2	244	90	131	3_1	tRNA (guanine-N(1)-)-methyltransferase	95	0
AF-C3L786-F1-model_v2	244	90	131	3_1	tRNA (guanine-N(1)-)-methyltransferase	95	0
AF-C3P5P2-F1-model_v2	244	90	131	3_1	tRNA (guanine-N(1)-)-methyltransferase	95	0
AF-P37995-F1-model_v2	244	167	216	3_1	Ribosomal RNA small subunit methyltransferase E	94	0
AF-Q0AWV7-F1-model_v2	244	87	127	3_1	tRNA (guanine-N(1)-)-methyltransferase	94	0
AF-Q1GDC3-F1-model_v2	244	96	156	3_1	tRNA (guanine-N(1)-)-methyltransferase	95	0
AF-Q1MAK3-F1-model_v2	244	87	151	3_1	tRNA (guanine-N(1)-)-methyltransferase	91	0
AF-Q2YLT1-F1-model_v2	244	63	153	3_1	tRNA (guanine-N(1)-)-methyltransferase	94	0
AF-Q4R309-F1-model_v2	244	30	196	3_1	Serine-rich single-pass membrane protein 1	59	0
AF-Q3MC52-F1-model_v2	244	88	151	3_1	tRNA (guanine-N(1)-)-methyltransferase	94	0
AF-Q57AY4-F1-model_v2	244	65	153	3_1	tRNA (guanine-N(1)-)-methyltransferase	94	0
AF-Q5L0P4-F1-model_v2	244	89	130	3_1	tRNA (guanine-N(1)-)-methyltransferase	95	0
AF-Q5WFN6-F1-model_v2	244	90	130	3_1	tRNA (guanine-N(1)-)-methyltransferase	96	0
AF-Q636I5-F1-model_v2	244	90	131	3_1	tRNA (guanine-N(1)-)-methyltransferase	95	0
AF-Q6D127-F1-model_v2	244	176	215	3_1	23S rRNA (guanosine-2'-O-)-methyltransferase RlmB	93	0
AF-Q6DAJ6-F1-model_v2	244	60	244	3_1	Carbonic anhydrase	92	1
AF-Q6HEX4-F1-model_v2	244	90	131	3_1	tRNA (guanine-N(1)-)-methyltransferase	95	0
AF-Q732M9-F1-model_v2	244	90	131	3_1	tRNA (guanine-N(1)-)-methyltransferase	95	0
AF-Q7MYU6-F1-model_v2	244	176	215	3_1	23S rRNA (guanosine-2'-O-)-methyltransferase RlmB	93	0
AF-Q812X2-F1-model_v2	244	90	130	3_1	tRNA (guanine-N(1)-)-methyltransferase	95	0
AF-Q81JG7-F1-model_v2	244	90	131	3_1	tRNA (guanine-N(1)-)-methyltransferase	95	0
AF-Q8CY35-F1-model_v2	244	91	153	3_1	tRNA (guanine-N(1)-)-methyltransferase	94	0
AF-Q92J59-F1-model_v2	244	159	215	3_1	Ribosomal RNA small subunit methyltransferase E	91	0
AF-A5IM14-F1-model_v2	245	89	129	3_1	tRNA (guanine-N(1)-)-methyltransferase	96	0
AF-A5ISC5-F1-model_v2	245	88	128	3_1	tRNA (guanine-N(1)-)-methyltransferase	95	0
AF-A6QGE0-F1-model_v2	245	88	128	3_1	tRNA (guanine-N(1)-)-methyltransferase	95	0
AF-A6U159-F1-model_v2	245	88	128	3_1	tRNA (guanine-N(1)-)-methyltransferase	95	0
AF-A6VLP6-F1-model_v2	245	90	132	3_1	tRNA (guanine-N(1)-)-methyltransferase	96	0
AF-A7MGX5-F1-model_v2	245	73	158	3_1	tRNA (cytidine/uridine-2'-O-)-methyltransferase TrmJ	90	0
AF-A7X1L0-F1-model_v2	245	88	128	3_1	tRNA (guanine-N(1)-)-methyltransferase	95	0
AF-A8G690-F1-model_v2	245	87	152	3_1	tRNA (guanine-N(1)-)-methyltransferase	92	0
AF-B0UVM8-F1-model_v2	245	90	130	3_1	tRNA (guanine-N(1)-)-methyltransferase	95	0
AF-B1LB78-F1-model_v2	245	89	128	3_1	tRNA (guanine-N(1)-)-methyltransferase	96	0
AF-A0AJP7-F1-model_v2	245	91	132	3_1	tRNA (guanine-N(1)-)-methyltransferase	96	0
AF-A4XLF1-F1-model_v2	245	88	129	3_1	tRNA (guanine-N(1)-)-methyltransferase	96	0
AF-B5YFD5-F1-model_v2	245	88	127	3_1	tRNA (guanine-N(1)-)-methyltransferase	96	0
AF-B7GGD9-F1-model_v2	245	90	130	3_1	tRNA (guanine-N(1)-)-methyltransferase	96	0
AF-B8DDW1-F1-model_v2	245	91	131	3_1	tRNA (guanine-N(1)-)-methyltransferase	96	0
AF-B8E2G4-F1-model_v2	245	88	127	3_1	tRNA (guanine-N(1)-)-methyltransferase	96	0
AF-B9DPK1-F1-model_v2	245	88	128	3_1	tRNA (guanine-N(1)-)-methyltransferase	96	0
AF-C1KW91-F1-model_v2	245	91	131	3_1	tRNA (guanine-N(1)-)-methyltransferase	96	0
AF-P44627-F1-model_v2	245	166	217	3_1	Ribosomal RNA small subunit methyltransferase E	93	0
AF-P66970-F1-model_v2	245	88	128	3_1	tRNA (guanine-N(1)-)-methyltransferase	95	0
AF-P66971-F1-model_v2	245	88	128	3_1	tRNA (guanine-N(1)-)-methyltransferase	95	0
AF-Q03FW3-F1-model_v2	245	91	132	3_1	tRNA (guanine-N(1)-)-methyltransferase	95	0
AF-Q049R8-F1-model_v2	245	85	124	3_1	tRNA (guanine-N(1)-)-methyltransferase	95	0
AF-Q0I1J8-F1-model_v2	245	90	132	3_1	tRNA (guanine-N(1)-)-methyltransferase	96	0
AF-Q1G9L4-F1-model_v2	245	85	124	3_1	tRNA (guanine-N(1)-)-methyltransferase	95	0
AF-Q1GPJ7-F1-model_v2	245	87	153	3_1	tRNA (guanine-N(1)-)-methyltransferase	93	0
AF-Q2FHJ8-F1-model_v2	245	88	128	3_1	tRNA (guanine-N(1)-)-methyltransferase	95	0
AF-Q2YXM5-F1-model_v2	245	88	128	3_1	tRNA (guanine-N(1)-)-methyltransferase	95	0
AF-Q319K9-F1-model_v2	245	91	128	3_1	tRNA (guanine-N(1)-)-methyltransferase	91	0
AF-Q32D32-F1-model_v2	245	73	158	3_1	tRNA (cytidine/uridine-2'-O-)-methyltransferase TrmJ	92	0
AF-Q39RN8-F1-model_v2	245	89	129	3_1	tRNA (guanine-N(1)-)-methyltransferase	96	0
AF-Q3YZ20-F1-model_v2	245	73	158	3_1	tRNA (cytidine/uridine-2'-O-)-methyltransferase TrmJ	92	0
AF-Q49X26-F1-model_v2	245	88	128	3_1	tRNA (guanine-N(1)-)-methyltransferase	95	0
AF-Q4L5U2-F1-model_v2	245	88	128	3_1	tRNA (guanine-N(1)-)-methyltransferase	95	0
AF-Q5HGJ2-F1-model_v2	245	88	128	3_1	tRNA (guanine-N(1)-)-methyltransferase	95	0
AF-Q5HPV1-F1-model_v2	245	88	128	3_1	tRNA (guanine-N(1)-)-methyltransferase	95	0
AF-Q6G9X3-F1-model_v2	245	88	128	3_1	tRNA (guanine-N(1)-)-methyltransferase	95	0
AF-Q6GHJ5-F1-model_v2	245	88	128	3_1	tRNA (guanine-N(1)-)-methyltransferase	95	0
AF-Q6LM40-F1-model_v2	245	177	216	3_1	23S rRNA (guanosine-2'-O-)-methyltransferase RlmB	93	0
AF-Q71YM4-F1-model_v2	245	91	131	3_1	tRNA (guanine-N(1)-)-methyltransferase	96	0
AF-Q74FG3-F1-model_v2	245	89	129	3_1	tRNA (guanine-N(1)-)-methyltransferase	95	0
AF-Q7VTK4-F1-model_v2	245	174	216	3_1	23S rRNA (guanosine-2'-O-)-methyltransferase RlmB	90	0
AF-Q7W7I7-F1-model_v2	245	174	216	3_1	23S rRNA (guanosine-2'-O-)-methyltransferase RlmB	91	0
AF-Q7WKX5-F1-model_v2	245	174	216	3_1	23S rRNA (guanosine-2'-O-)-methyltransferase RlmB	90	0
AF-Q8CQL4-F1-model_v2	245	88	128	3_1	tRNA (guanine-N(1)-)-methyltransferase	95	0
AF-Q8CXH3-F1-model_v2	245	90	131	3_1	tRNA (guanine-N(1)-)-methyltransferase	95	0
AF-Q8NX06-F1-model_v2	245	88	128	3_1	tRNA (guanine-N(1)-)-methyltransferase	95	0
AF-Q8XA83-F1-model_v2	245	73	158	3_1	tRNA (cytidine/uridine-2'-O-)-methyltransferase TrmJ	92	0
AF-Q8Y6A3-F1-model_v2	245	91	131	3_1	tRNA (guanine-N(1)-)-methyltransferase	96	0
AF-Q92AL6-F1-model_v2	245	91	132	3_1	tRNA (guanine-N(1)-)-methyltransferase	96	0
AF-Q9ABM9-F1-model_v2	245	90	130	3_1	tRNA (guanine-N(1)-)-methyltransferase	94	0
AF-Q9CJP3-F1-model_v2	245	177	216	3_1	23S rRNA (guanosine-2'-O-)-methyltransferase RlmB	93	0
AF-Q9CLE1-F1-model_v2	245	90	132	3_1	tRNA (guanine-N(1)-)-methyltransferase	96	0
AF-Q9X1Q5-F1-model_v2	245	89	130	3_1	tRNA (guanine-N(1)-)-methyltransferase	96	0
AF-A5UAV3-F1-model_v2	246	90	130	3_1	tRNA (guanine-N(1)-)-methyltransferase	96	0
AF-A5UG04-F1-model_v2	246	90	130	3_1	tRNA (guanine-N(1)-)-methyltransferase	96	0
AF-A5V9Q2-F1-model_v2	246	87	154	3_1	tRNA (guanine-N(1)-)-methyltransferase	92	0
AF-A6LNY6-F1-model_v2	246	89	128	3_1	tRNA (guanine-N(1)-)-methyltransferase	96	0
AF-A7FLQ5-F1-model_v2	246	90	130	3_1	tRNA (guanine-N(1)-)-methyltransferase	96	0
AF-A7HKS1-F1-model_v2	246	89	128	3_1	tRNA (guanine-N(1)-)-methyltransferase	96	0
AF-A9KEE9-F1-model_v2	246	87	131	3_1	tRNA (guanine-N(1)-)-methyltransferase	95	0
AF-A9NBQ9-F1-model_v2	246	87	131	3_1	tRNA (guanine-N(1)-)-methyltransferase	95	0
AF-A9R0U3-F1-model_v2	246	90	130	3_1	tRNA (guanine-N(1)-)-methyltransferase	96	0
AF-B0V8J1-F1-model_v2	246	94	136	3_1	tRNA (guanine-N(1)-)-methyltransferase	96	0
AF-B0VQ58-F1-model_v2	246	94	136	3_1	tRNA (guanine-N(1)-)-methyltransferase	96	0
AF-B1JJ89-F1-model_v2	246	90	130	3_1	tRNA (guanine-N(1)-)-methyltransferase	96	0
AF-A1AE69-F1-model_v2	246	73	158	3_1	tRNA (cytidine/uridine-2'-O-)-methyltransferase TrmJ	92	0
AF-A1JK25-F1-model_v2	246	90	130	3_1	tRNA (guanine-N(1)-)-methyltransferase	96	0
AF-A3M9G5-F1-model_v2	246	94	136	3_1	tRNA (guanine-N(1)-)-methyltransferase	96	0
AF-A4TQ64-F1-model_v2	246	90	130	3_1	tRNA (guanine-N(1)-)-methyltransferase	96	0
AF-B2HZV3-F1-model_v2	246	94	136	3_1	tRNA (guanine-N(1)-)-methyltransferase	96	0
AF-O52535-F1-model_v2	246	55	246	3_1	Carbonic anhydrase	93	1
AF-P0AE02-F1-model_v2	246	73	158	3_1	tRNA (cytidine/uridine-2'-O-)-methyltransferase TrmJ	92	0
AF-P0AE03-F1-model_v2	246	73	158	3_1	tRNA (cytidine/uridine-2'-O-)-methyltransferase TrmJ	92	0
AF-B2K5Z0-F1-model_v2	246	90	130	3_1	tRNA (guanine-N(1)-)-methyltransferase	96	0
AF-B6J1N4-F1-model_v2	246	87	131	3_1	tRNA (guanine-N(1)-)-methyltransferase	95	0
AF-B6J8J0-F1-model_v2	246	87	131	3_1	tRNA (guanine-N(1)-)-methyltransferase	95	0
AF-B7GVS0-F1-model_v2	246	94	136	3_1	tRNA (guanine-N(1)-)-methyltransferase	96	0
AF-B7IAT0-F1-model_v2	246	94	136	3_1	tRNA (guanine-N(1)-)-methyltransferase	96	0
AF-B7IEQ5-F1-model_v2	246	89	128	3_1	tRNA (guanine-N(1)-)-methyltransferase	96	0
AF-B7VK27-F1-model_v2	246	90	130	3_1	tRNA (guanine-N(1)-)-methyltransferase	96	0
AF-P43912-F1-model_v2	246	90	130	3_1	tRNA (guanine-N(1)-)-methyltransferase	96	0
AF-P44906-F1-model_v2	246	177	216	3_1	23S rRNA (guanosine-2'-O-)-methyltransferase RlmB	92	0
AF-Q0T1Y7-F1-model_v2	246	73	158	3_1	tRNA (cytidine/uridine-2'-O-)-methyltransferase TrmJ	92	0
AF-Q0TEV3-F1-model_v2	246	73	158	3_1	tRNA (cytidine/uridine-2'-O-)-methyltransferase TrmJ	91	0
AF-Q1C409-F1-model_v2	246	90	130	3_1	tRNA (guanine-N(1)-)-methyltransferase	96	0
AF-Q1CLJ3-F1-model_v2	246	90	130	3_1	tRNA (guanine-N(1)-)-methyltransferase	96	0
AF-Q1R8K0-F1-model_v2	246	73	158	3_1	tRNA (cytidine/uridine-2'-O-)-methyltransferase TrmJ	92	0
AF-Q2G8H2-F1-model_v2	246	87	160	3_1	tRNA (guanine-N(1)-)-methyltransferase	93	0
AF-Q31XV8-F1-model_v2	246	73	158	3_1	tRNA (cytidine/uridine-2'-O-)-methyltransferase TrmJ	92	0
AF-Q38XQ7-F1-model_v2	246	90	129	3_1	tRNA (guanine-N(1)-)-methyltransferase	96	0
AF-Q4QNY8-F1-model_v2	246	90	130	3_1	tRNA (guanine-N(1)-)-methyltransferase	96	0
AF-Q66E57-F1-model_v2	246	90	130	3_1	tRNA (guanine-N(1)-)-methyltransferase	96	0
AF-Q7VP36-F1-model_v2	246	177	216	3_1	23S rRNA (guanosine-2'-O-)-methyltransferase RlmB	93	0
AF-Q820U3-F1-model_v2	246	91	130	3_1	tRNA (guanine-N(1)-)-methyltransferase	96	0
AF-Q820X1-F1-model_v2	246	90	131	3_1	tRNA (guanine-N(1)-)-methyltransferase	95	0
AF-Q88WJ2-F1-model_v2	246	90	129	3_1	tRNA (guanine-N(1)-)-methyltransferase	95	0
AF-Q8EAG8-F1-model_v2	246	175	217	3_1	23S rRNA (guanosine-2'-O-)-methyltransferase RlmB	92	0
AF-Q8K9E4-F1-model_v2	246	168	218	3_1	Ribosomal RNA small subunit methyltransferase E	92	0
AF-Q8ZBU9-F1-model_v2	246	90	130	3_1	tRNA (guanine-N(1)-)-methyltransferase	96	0
AF-Q8ZIV4-F1-model_v2	246	179	215	3_1	23S rRNA (guanosine-2'-O-)-methyltransferase RlmB	93	0
AF-Q9KA15-F1-model_v2	246	90	130	3_1	tRNA (guanine-N(1)-)-methyltransferase	96	0
AF-A5F9A9-F1-model_v2	247	90	130	3_1	tRNA (guanine-N(1)-)-methyltransferase	96	0
AF-A5G7Z5-F1-model_v2	247	89	129	3_1	tRNA (guanine-N(1)-)-methyltransferase	95	0
AF-A6TRS6-F1-model_v2	247	92	133	3_1	tRNA (guanine-N(1)-)-methyltransferase	94	0
AF-A7MYV2-F1-model_v2	247	90	130	3_1	tRNA (guanine-N(1)-)-methyltransferase	97	0
AF-B4UBD2-F1-model_v2	247	88	133	3_1	tRNA (guanine-N(1)-)-methyltransferase	95	0
AF-B8J893-F1-model_v2	247	88	133	3_1	tRNA (guanine-N(1)-)-methyltransferase	95	0
AF-C3LS53-F1-model_v2	247	90	130	3_1	tRNA (guanine-N(1)-)-methyltransferase	96	0
AF-Q1D6I2-F1-model_v2	247	89	135	3_1	tRNA (guanine-N(1)-)-methyltransferase	96	0
AF-Q28UF1-F1-model_v2	247	99	163	3_1	tRNA (guanine-N(1)-)-methyltransferase	94	0
AF-Q2IJ54-F1-model_v2	247	88	133	3_1	tRNA (guanine-N(1)-)-methyltransferase	95	0
AF-Q3A2E7-F1-model_v2	247	89	129	3_1	tRNA (guanine-N(1)-)-methyltransferase	95	0
AF-Q67PD8-F1-model_v2	247	93	133	3_1	tRNA (guanine-N(1)-)-methyltransferase	95	0
AF-Q7MH13-F1-model_v2	247	177	217	3_1	23S rRNA (guanosine-2'-O-)-methyltransferase RlmB	93	0
AF-Q87L11-F1-model_v2	247	180	217	3_1	23S rRNA (guanosine-2'-O-)-methyltransferase RlmB	93	0
AF-Q87LT0-F1-model_v2	247	90	130	3_1	tRNA (guanine-N(1)-)-methyltransferase	97	0
AF-Q8DCT8-F1-model_v2	247	177	217	3_1	23S rRNA (guanosine-2'-O-)-methyltransferase RlmB	93	0
AF-Q9CFB7-F1-model_v2	247	89	129	3_1	tRNA (guanine-N(1)-)-methyltransferase	95	0
AF-Q9KNY2-F1-model_v2	247	177	217	3_1	23S rRNA (guanosine-2'-O-)-methyltransferase RlmB	93	0
AF-Q9KUF8-F1-model_v2	247	90	130	3_1	tRNA (guanine-N(1)-)-methyltransferase	96	0
AF-Q9RED7-F1-model_v2	247	180	217	3_1	23S rRNA (guanosine-2'-O-)-methyltransferase RlmB	94	0
AF-A5FSB5-F1-model_v2	248	90	130	3_1	tRNA (guanine-N(1)-)-methyltransferase	95	0
AF-A6WKR8-F1-model_v2	248	90	130	3_1	tRNA (guanine-N(1)-)-methyltransferase	96	0
AF-A7HBQ1-F1-model_v2	248	89	133	3_1	tRNA (guanine-N(1)-)-methyltransferase	94	0
AF-A8H1E1-F1-model_v2	248	90	130	3_1	tRNA (guanine-N(1)-)-methyltransferase	95	0
AF-A9L5P7-F1-model_v2	248	90	130	3_1	tRNA (guanine-N(1)-)-methyltransferase	96	0
AF-B0TJ77-F1-model_v2	248	90	130	3_1	tRNA (guanine-N(1)-)-methyltransferase	95	0
AF-B1KI70-F1-model_v2	248	90	130	3_1	tRNA (guanine-N(1)-)-methyltransferase	95	0
AF-A0KZM1-F1-model_v2	248	90	130	3_1	tRNA (guanine-N(1)-)-methyltransferase	96	0
AF-A1RMB6-F1-model_v2	248	90	130	3_1	tRNA (guanine-N(1)-)-methyltransferase	96	0
AF-A1SZY6-F1-model_v2	248	93	133	3_1	tRNA (guanine-N(1)-)-methyltransferase	95	0
AF-A3D1W7-F1-model_v2	248	90	130	3_1	tRNA (guanine-N(1)-)-methyltransferase	96	0
AF-A3QBT8-F1-model_v2	248	90	130	3_1	tRNA (guanine-N(1)-)-methyltransferase	95	0
AF-A4G2T7-F1-model_v2	248	94	136	3_1	tRNA (guanine-N(1)-)-methyltransferase	96	0
AF-A4SW75-F1-model_v2	248	94	136	3_1	tRNA (guanine-N(1)-)-methyltransferase	96	0
AF-A4Y4L5-F1-model_v2	248	90	130	3_1	tRNA (guanine-N(1)-)-methyltransferase	96	0
AF-B1XVN1-F1-model_v2	248	94	136	3_1	tRNA (guanine-N(1)-)-methyltransferase	96	0
AF-B3Q854-F1-model_v2	248	90	132	3_1	tRNA (guanine-N(1)-)-methyltransferase	90	0
AF-B8CQI2-F1-model_v2	248	90	130	3_1	tRNA (guanine-N(1)-)-methyltransferase	96	0
AF-B8EBP1-F1-model_v2	248	90	130	3_1	tRNA (guanine-N(1)-)-methyltransferase	96	0
AF-C5CAH0-F1-model_v2	248	99	166	3_1	tRNA (guanine-N(1)-)-methyltransferase	94	0
AF-P94538-F1-model_v2	248	180	223	3_1	Uncharacterized tRNA/rRNA methyltransferase YsgA	95	0
AF-Q07Z07-F1-model_v2	248	90	130	3_1	tRNA (guanine-N(1)-)-methyltransferase	95	0
AF-Q0HGB0-F1-model_v2	248	90	130	3_1	tRNA (guanine-N(1)-)-methyltransferase	96	0
AF-Q0HSK3-F1-model_v2	248	90	130	3_1	tRNA (guanine-N(1)-)-methyltransferase	96	0
AF-Q12KJ5-F1-model_v2	248	90	130	3_1	tRNA (guanine-N(1)-)-methyltransferase	95	0
AF-Q21YL6-F1-model_v2	248	90	132	3_1	tRNA (guanine-N(1)-)-methyltransferase	96	0
AF-Q3Z9L3-F1-model_v2	248	90	131	3_1	tRNA (guanine-N(1)-)-methyltransferase	95	0
AF-Q3ZZA6-F1-model_v2	248	90	130	3_1	tRNA (guanine-N(1)-)-methyltransferase	95	0
AF-Q5HIE3-F1-model_v2	248	171	214	3_1	Putative TrmH family tRNA/rRNA methyltransferase	93	0
AF-Q6FF50-F1-model_v2	248	183	219	3_1	23S rRNA (guanosine-2'-O-)-methyltransferase RlmB	93	0
AF-Q6GBV6-F1-model_v2	248	171	214	3_1	Putative TrmH family tRNA/rRNA methyltransferase	93	0
AF-Q6GJD7-F1-model_v2	248	171	214	3_1	Putative TrmH family tRNA/rRNA methyltransferase	93	0
AF-Q6ND67-F1-model_v2	248	90	132	3_1	tRNA (guanine-N(1)-)-methyltransferase	90	0
AF-Q7A1Q9-F1-model_v2	248	171	214	3_1	Putative TrmH family tRNA/rRNA methyltransferase	93	0
AF-Q7A794-F1-model_v2	248	171	214	3_1	Putative TrmH family tRNA/rRNA methyltransferase	93	0
AF-Q7NYX3-F1-model_v2	248	179	216	3_1	23S rRNA (guanosine-2'-O-)-methyltransferase RlmB	93	0
AF-Q7U345-F1-model_v2	248	90	131	3_1	tRNA (guanine-N(1)-)-methyltransferase	96	0
AF-Q88DE7-F1-model_v2	248	177	218	3_1	23S rRNA (guanosine-2'-O-)-methyltransferase RlmB	92	0
AF-Q8CX44-F1-model_v2	248	90	130	3_1	tRNA (guanine-N(1)-)-methyltransferase	96	0
AF-Q99W72-F1-model_v2	248	171	214	3_1	Putative TrmH family tRNA/rRNA methyltransferase	93	0
AF-Q9AGT0-F1-model_v2	248	171	214	3_1	Putative TrmH family tRNA/rRNA methyltransferase	93	0
AF-Q9HUM8-F1-model_v2	248	178	217	3_1	23S rRNA (guanosine-2'-O-)-methyltransferase RlmB	93	0
AF-A6SVI6-F1-model_v2	249	94	136	3_1	tRNA (guanine-N(1)-)-methyltransferase	96	0
AF-A8MHC4-F1-model_v2	249	95	135	3_1	tRNA (guanine-N(1)-)-methyltransferase	95	0
AF-A9M2D1-F1-model_v2	249	90	130	3_1	tRNA (guanine-N(1)-)-methyltransferase	96	0
AF-B1I2N1-F1-model_v2	249	90	130	3_1	tRNA (guanine-N(1)-)-methyltransferase	95	0
AF-A0KG25-F1-model_v2	249	90	130	3_1	tRNA (guanine-N(1)-)-methyltransferase	96	0
AF-A1KSJ9-F1-model_v2	249	90	130	3_1	tRNA (guanine-N(1)-)-methyltransferase	96	0
AF-A4SIV9-F1-model_v2	249	90	130	3_1	tRNA (guanine-N(1)-)-methyltransferase	96	0
AF-B1Y0H7-F1-model_v2	249	90	131	3_1	tRNA (guanine-N(1)-)-methyltransferase	95	0
AF-B4RIW3-F1-model_v2	249	90	130	3_1	tRNA (guanine-N(1)-)-methyltransferase	96	0
AF-B5EBC9-F1-model_v2	249	89	129	3_1	tRNA (guanine-N(1)-)-methyltransferase	95	0
AF-B5FAE7-F1-model_v2	249	90	130	3_1	tRNA (guanine-N(1)-)-methyltransferase	96	0
AF-B6EGC1-F1-model_v2	249	90	130	3_1	tRNA (guanine-N(1)-)-methyltransferase	96	0
AF-B9KNX7-F1-model_v2	249	94	139	3_1	tRNA (guanine-N(1)-)-methyltransferase	95	0
AF-C4LD25-F1-model_v2	249	90	130	3_1	tRNA (guanine-N(1)-)-methyltransferase	96	0
AF-C6E5I8-F1-model_v2	249	89	129	3_1	tRNA (guanine-N(1)-)-methyltransferase	95	0
AF-Q04FP5-F1-model_v2	249	90	129	3_1	tRNA (guanine-N(1)-)-methyltransferase	95	0
AF-Q06753-F1-model_v2	249	177	217	3_1	Putative TrmH family tRNA/rRNA methyltransferase YacO	92	0
AF-Q3IZ05-F1-model_v2	249	94	139	3_1	tRNA (guanine-N(1)-)-methyltransferase	95	0
AF-Q43963-F1-model_v2	249	94	136	3_1	tRNA (guanine-N(1)-)-methyltransferase	95	0
AF-Q49V41-F1-model_v2	249	179	215	3_1	Putative TrmH family tRNA/rRNA methyltransferase	92	0
AF-Q4L3J1-F1-model_v2	249	173	214	3_1	Putative TrmH family tRNA/rRNA methyltransferase	92	0
AF-Q5E7F0-F1-model_v2	249	90	130	3_1	tRNA (guanine-N(1)-)-methyltransferase	96	0
AF-Q5FA59-F1-model_v2	249	90	130	3_1	tRNA (guanine-N(1)-)-methyltransferase	96	0
AF-Q5HRM1-F1-model_v2	249	171	215	3_1	Putative TrmH family tRNA/rRNA methyltransferase	93	0
AF-Q5NNK8-F1-model_v2	249	89	148	3_1	tRNA (guanine-N(1)-)-methyltransferase	93	0
AF-Q6LMV9-F1-model_v2	249	90	130	3_1	tRNA (guanine-N(1)-)-methyltransferase	96	0
AF-Q7M7J0-F1-model_v2	249	90	130	3_1	tRNA (guanine-N(1)-)-methyltransferase	96	0
AF-Q87D65-F1-model_v2	249	179	220	3_1	23S rRNA (guanosine-2'-O-)-methyltransferase RlmB	92	0
AF-Q8CTT9-F1-model_v2	249	171	215	3_1	Putative TrmH family tRNA/rRNA methyltransferase	93	0
AF-Q8CWK5-F1-model_v2	249	90	130	3_1	tRNA (guanine-N(1)-)-methyltransferase	96	0
AF-Q8PAG5-F1-model_v2	249	177	220	3_1	23S rRNA (guanosine-2'-O-)-methyltransferase RlmB	91	0
AF-Q8PM64-F1-model_v2	249	182	219	3_1	23S rRNA (guanosine-2'-O-)-methyltransferase RlmB	92	0
AF-Q8Y016-F1-model_v2	249	174	216	3_1	23S rRNA (guanosine-2'-O-)-methyltransferase RlmB	92	0
AF-Q9JVL0-F1-model_v2	249	90	130	3_1	tRNA (guanine-N(1)-)-methyltransferase	96	0
AF-Q9K0K4-F1-model_v2	249	90	130	3_1	tRNA (guanine-N(1)-)-methyltransferase	96	0
AF-Q9PC00-F1-model_v2	249	183	219	3_1	23S rRNA (guanosine-2'-O-)-methyltransferase RlmB	91	0
AF-A5W8C1-F1-model_v2	250	92	133	3_1	tRNA (guanine-N(1)-)-methyltransferase	95	0
AF-A6W1U0-F1-model_v2	250	89	129	3_1	tRNA (guanine-N(1)-)-methyltransferase	95	0
AF-B0KRI3-F1-model_v2	250	92	133	3_1	tRNA (guanine-N(1)-)-methyltransferase	95	0
AF-B1JDE3-F1-model_v2	250	92	133	3_1	tRNA (guanine-N(1)-)-methyltransferase	95	0
AF-A1S3Z2-F1-model_v2	250	90	130	3_1	tRNA (guanine-N(1)-)-methyltransferase	95	0
AF-A4VIT7-F1-model_v2	250	93	133	3_1	tRNA (guanine-N(1)-)-methyltransferase	95	0
AF-O83878-F1-model_v2	250	87	128	3_1	tRNA (guanine-N(1)-)-methyltransferase	95	0
AF-B4EUW6-F1-model_v2	250	90	130	3_1	tRNA (guanine-N(1)-)-methyltransferase	96	0
AF-B8CW21-F1-model_v2	250	90	130	3_1	tRNA (guanine-N(1)-)-methyltransferase	96	0
AF-C3K1G9-F1-model_v2	250	92	133	3_1	tRNA (guanine-N(1)-)-methyltransferase	95	0
AF-P59518-F1-model_v2	250	90	132	3_1	tRNA (guanine-N(1)-)-methyltransferase	95	0
AF-Q1I5Z0-F1-model_v2	250	89	133	3_1	tRNA (guanine-N(1)-)-methyltransferase	95	0
AF-Q1WU92-F1-model_v2	250	90	128	3_1	tRNA (guanine-N(1)-)-methyltransferase	94	0
AF-Q21SE9-F1-model_v2	250	71	250	3_1	Uracil-DNA glycosylase	94	1
AF-Q2LVU2-F1-model_v2	250	90	130	3_1	tRNA (guanine-N(1)-)-methyltransferase	94	0
AF-Q2RJV4-F1-model_v2	250	91	131	3_1	tRNA (guanine-N(1)-)-methyltransferase	94	0
AF-Q3K0F8-F1-model_v2	250	85	124	3_1	tRNA (guanine-N(1)-)-methyltransferase	94	0
AF-Q3KHJ2-F1-model_v2	250	89	133	3_1	tRNA (guanine-N(1)-)-methyltransferase	95	0
AF-Q48LV8-F1-model_v2	250	89	133	3_1	tRNA (guanine-N(1)-)-methyltransferase	95	0
AF-Q4KHQ6-F1-model_v2	250	92	133	3_1	tRNA (guanine-N(1)-)-methyltransferase	95	0
AF-Q50315-F1-model_v2	250	20	212	3_1	Uncharacterized protein MPN_687	58	0
AF-Q4ZWY7-F1-model_v2	250	89	133	3_1	tRNA (guanine-N(1)-)-methyltransferase	95	0
AF-Q5WZE2-F1-model_v2	250	91	134	3_1	tRNA (guanine-N(1)-)-methyltransferase	96	0
AF-Q5X7Z1-F1-model_v2	250	91	134	3_1	tRNA (guanine-N(1)-)-methyltransferase	96	0
AF-Q5ZYH6-F1-model_v2	250	91	134	3_1	tRNA (guanine-N(1)-)-methyltransferase	96	0
AF-Q7MB64-F1-model_v2	250	90	130	3_1	tRNA (guanine-N(1)-)-methyltransferase	96	0
AF-Q83CW6-F1-model_v2	250	181	217	3_1	23S rRNA (guanosine-2'-O-)-methyltransferase RlmB	92	0
AF-Q87VK2-F1-model_v2	250	181	218	3_1	23S rRNA (guanosine-2'-O-)-methyltransferase RlmB	93	0
AF-Q886V0-F1-model_v2	250	89	133	3_1	tRNA (guanine-N(1)-)-methyltransferase	95	0
AF-Q88MV4-F1-model_v2	250	92	133	3_1	tRNA (guanine-N(1)-)-methyltransferase	95	0
AF-Q8CX07-F1-model_v2	250	86	124	3_1	tRNA (guanine-N(1)-)-methyltransferase	94	0
AF-Q8E4H7-F1-model_v2	250	86	124	3_1	tRNA (guanine-N(1)-)-methyltransferase	94	0
AF-Q9JUU8-F1-model_v2	250	174	216	3_1	23S rRNA (guanosine-2'-O-)-methyltransferase RlmB	91	0
AF-Q9JZR3-F1-model_v2	250	174	216	3_1	23S rRNA (guanosine-2'-O-)-methyltransferase RlmB	91	0
AF-B0BSW0-F1-model_v2	251	94	134	3_1	tRNA (guanine-N(1)-)-methyltransferase	95	0
AF-A3N386-F1-model_v2	251	94	135	3_1	tRNA (guanine-N(1)-)-methyltransferase	96	0
AF-A5D1J4-F1-model_v2	251	91	132	3_1	tRNA (guanine-N(1)-)-methyltransferase	94	0
AF-B3GZ40-F1-model_v2	251	94	134	3_1	tRNA (guanine-N(1)-)-methyltransferase	96	0
AF-C6DCP9-F1-model_v2	251	90	130	3_1	tRNA (guanine-N(1)-)-methyltransferase	96	0
AF-Q21CT7-F1-model_v2	251	95	155	3_1	tRNA (guanine-N(1)-)-methyltransferase	91	0
AF-Q2JM55-F1-model_v2	251	88	129	3_1	tRNA (guanine-N(1)-)-methyltransferase	94	0
AF-Q2NVK2-F1-model_v2	251	90	130	3_1	tRNA (guanine-N(1)-)-methyltransferase	96	0
AF-Q60BS1-F1-model_v2	251	90	130	3_1	tRNA (guanine-N(1)-)-methyltransferase	95	0
AF-Q6AJE8-F1-model_v2	251	88	151	3_1	tRNA (guanine-N(1)-)-methyltransferase	96	0
AF-Q6D1U0-F1-model_v2	251	90	130	3_1	tRNA (guanine-N(1)-)-methyltransferase	96	0
AF-Q7U331-F1-model_v2	251	94	136	3_1	tRNA (guanine-N(1)-)-methyltransferase	95	0
AF-A5VKN4-F1-model_v2	252	93	132	3_1	tRNA (guanine-N(1)-)-methyltransferase	94	0
AF-A6V125-F1-model_v2	252	94	135	3_1	tRNA (guanine-N(1)-)-methyltransferase	95	0
AF-A7NEB1-F1-model_v2	252	90	130	3_1	tRNA (guanine-N(1)-)-methyltransferase	95	0
AF-B0RXD7-F1-model_v2	252	90	130	3_1	tRNA (guanine-N(1)-)-methyltransferase	95	0
AF-A0L4Y8-F1-model_v2	252	87	127	3_1	tRNA (guanine-N(1)-)-methyltransferase	94	0
AF-A0Q859-F1-model_v2	252	90	130	3_1	tRNA (guanine-N(1)-)-methyltransferase	95	0
AF-A4IWA7-F1-model_v2	252	90	130	3_1	tRNA (guanine-N(1)-)-methyltransferase	95	0
AF-B2FUB5-F1-model_v2	252	90	130	3_1	tRNA (guanine-N(1)-)-methyltransferase	96	0
AF-B2G818-F1-model_v2	252	93	132	3_1	tRNA (guanine-N(1)-)-methyltransferase	94	0
AF-B2GD25-F1-model_v2	252	93	132	3_1	tRNA (guanine-N(1)-)-methyltransferase	94	0
AF-B2SFE4-F1-model_v2	252	90	130	3_1	tRNA (guanine-N(1)-)-methyltransferase	95	0
AF-B4SPH3-F1-model_v2	252	90	130	3_1	tRNA (guanine-N(1)-)-methyltransferase	95	0
AF-B7UYK8-F1-model_v2	252	94	135	3_1	tRNA (guanine-N(1)-)-methyltransferase	95	0
AF-Q02RL6-F1-model_v2	252	94	135	3_1	tRNA (guanine-N(1)-)-methyltransferase	95	0
AF-Q1LTR1-F1-model_v2	252	90	130	3_1	tRNA (guanine-N(1)-)-methyltransferase	96	0
AF-Q2A1N5-F1-model_v2	252	90	130	3_1	tRNA (guanine-N(1)-)-methyltransferase	95	0
AF-Q2J399-F1-model_v2	252	90	132	3_1	tRNA (guanine-N(1)-)-methyltransferase	90	0
AF-Q3BVY8-F1-model_v2	252	90	130	3_1	tRNA (guanine-N(1)-)-methyltransferase	95	0
AF-Q3J8Y0-F1-model_v2	252	90	130	3_1	tRNA (guanine-N(1)-)-methyltransferase	95	0
AF-Q4US84-F1-model_v2	252	90	130	3_1	tRNA (guanine-N(1)-)-methyltransferase	95	0
AF-Q50940-F1-model_v2	252	65	252	3_1	Carbonic anhydrase	92	1
AF-Q5QUV0-F1-model_v2	252	90	135	3_1	tRNA (guanine-N(1)-)-methyltransferase	96	0
AF-Q8PBC1-F1-model_v2	252	90	130	3_1	tRNA (guanine-N(1)-)-methyltransferase	95	0
AF-Q8PMY1-F1-model_v2	252	90	130	3_1	tRNA (guanine-N(1)-)-methyltransferase	95	0
AF-Q8YQF1-F1-model_v2	252	88	146	3_1	tRNA (guanine-N(1)-)-methyltransferase	93	0
AF-Q9IA11-F1-model_v2	252	9	180	3_1	Homeobox protein Hox-D5	62	0
AF-Q9HXQ1-F1-model_v2	252	94	135	3_1	tRNA (guanine-N(1)-)-methyltransferase	95	0
AF-A5WBX0-F1-model_v2	253	98	140	3_1	tRNA (guanine-N(1)-)-methyltransferase	95	0
AF-A9WDJ3-F1-model_v2	253	90	153	3_1	tRNA (guanine-N(1)-)-methyltransferase	95	0
AF-B9LI79-F1-model_v2	253	90	153	3_1	tRNA (guanine-N(1)-)-methyltransferase	95	0
AF-P37134-F1-model_v2	253	189	253	3_1	N-acetylmuramoyl-L-alanine amidase CwlM	97	1
AF-P57488-F1-model_v2	253	176	226	3_1	Ribosomal RNA small subunit methyltransferase E	92	0
AF-Q2JTR0-F1-model_v2	253	88	126	3_1	tRNA (guanine-N(1)-)-methyltransferase	95	0
AF-Q3AC72-F1-model_v2	253	88	127	3_1	tRNA (guanine-N(1)-)-methyltransferase	95	0
AF-Q47WV0-F1-model_v2	253	93	133	3_1	tRNA (guanine-N(1)-)-methyltransferase	96	0
AF-A1YGA4-F1-model_v2	254	29	135	3_1	Homeobox protein MOX-1	63	0
AF-A2T7T2-F1-model_v2	254	23	132	3_1	Homeobox protein MOX-1	63	0
AF-A9B3P8-F1-model_v2	254	90	155	3_1	tRNA (guanine-N(1)-)-methyltransferase	94	0
AF-A4J665-F1-model_v2	254	92	131	3_1	tRNA (guanine-N(1)-)-methyltransferase	95	0
AF-B2V6N2-F1-model_v2	254	90	130	3_1	tRNA (guanine-N(1)-)-methyltransferase	96	0
AF-C0QQJ9-F1-model_v2	254	89	130	3_1	tRNA (guanine-N(1)-)-methyltransferase	96	0
AF-C5BGG0-F1-model_v2	254	90	130	3_1	tRNA (guanine-N(1)-)-methyltransferase	95	0
AF-Q03RU7-F1-model_v2	254	94	133	3_1	tRNA (guanine-N(1)-)-methyltransferase	96	0
AF-Q14JS7-F1-model_v2	254	92	132	3_1	tRNA (guanine-N(1)-)-methyltransferase	94	0
AF-Q1Q8A6-F1-model_v2	254	98	140	3_1	tRNA (guanine-N(1)-)-methyltransferase	96	0
AF-Q47BI7-F1-model_v2	254	95	136	3_1	tRNA (guanine-N(1)-)-methyltransferase	95	0
AF-Q4FQ44-F1-model_v2	254	98	140	3_1	tRNA (guanine-N(1)-)-methyltransferase	96	0
AF-Q5NIC4-F1-model_v2	254	92	132	3_1	tRNA (guanine-N(1)-)-methyltransferase	94	0
AF-Q7VQP0-F1-model_v2	254	178	216	3_1	23S rRNA (guanosine-2'-O-)-methyltransferase RlmB	91	0
AF-A6TCL5-F1-model_v2	255	90	127	3_1	tRNA (guanine-N(1)-)-methyltransferase	95	0
AF-A7ZQ47-F1-model_v2	255	90	129	3_1	tRNA (guanine-N(1)-)-methyltransferase	95	0
AF-A8A3B4-F1-model_v2	255	90	128	3_1	tRNA (guanine-N(1)-)-methyltransferase	95	0
AF-A8GA20-F1-model_v2	255	90	128	3_1	tRNA (guanine-N(1)-)-methyltransferase	95	0
AF-B0TX18-F1-model_v2	255	90	130	3_1	tRNA (guanine-N(1)-)-methyltransferase	94	0
AF-B1IVM6-F1-model_v2	255	90	127	3_1	tRNA (guanine-N(1)-)-methyltransferase	95	0
AF-B1LPB4-F1-model_v2	255	90	130	3_1	tRNA (guanine-N(1)-)-methyltransferase	95	0
AF-A1TND2-F1-model_v2	255	94	136	3_1	tRNA (guanine-N(1)-)-methyltransferase	96	0
AF-A4WDH2-F1-model_v2	255	90	129	3_1	tRNA (guanine-N(1)-)-methyltransferase	95	0
AF-B2JF31-F1-model_v2	255	94	134	3_1	tRNA (guanine-N(1)-)-methyltransferase	95	0
AF-P0A874-F1-model_v2	255	90	129	3_1	tRNA (guanine-N(1)-)-methyltransferase	95	0
AF-P0A875-F1-model_v2	255	90	127	3_1	tRNA (guanine-N(1)-)-methyltransferase	95	0
AF-P0A876-F1-model_v2	255	90	127	3_1	tRNA (guanine-N(1)-)-methyltransferase	95	0
AF-B1XBS9-F1-model_v2	255	90	127	3_1	tRNA (guanine-N(1)-)-methyltransferase	95	0
AF-B2T605-F1-model_v2	255	94	134	3_1	tRNA (guanine-N(1)-)-methyltransferase	96	0
AF-B2TYM9-F1-model_v2	255	90	127	3_1	tRNA (guanine-N(1)-)-methyltransferase	95	0
AF-B3WEU0-F1-model_v2	255	90	128	3_1	tRNA (guanine-N(1)-)-methyltransferase	96	0
AF-B4T2B3-F1-model_v2	255	90	129	3_1	tRNA (guanine-N(1)-)-methyltransferase	95	0
AF-B4TE51-F1-model_v2	255	90	128	3_1	tRNA (guanine-N(1)-)-methyltransferase	95	0
AF-B4TS54-F1-model_v2	255	90	128	3_1	tRNA (guanine-N(1)-)-methyltransferase	95	0
AF-B5BE92-F1-model_v2	255	90	128	3_1	tRNA (guanine-N(1)-)-methyltransferase	95	0
AF-B5F287-F1-model_v2	255	90	128	3_1	tRNA (guanine-N(1)-)-methyltransferase	95	0
AF-B5FS07-F1-model_v2	255	90	127	3_1	tRNA (guanine-N(1)-)-methyltransferase	95	0
AF-B5QUG2-F1-model_v2	255	90	128	3_1	tRNA (guanine-N(1)-)-methyltransferase	95	0
AF-B5RD83-F1-model_v2	255	90	129	3_1	tRNA (guanine-N(1)-)-methyltransferase	95	0
AF-B5XVK5-F1-model_v2	255	90	127	3_1	tRNA (guanine-N(1)-)-methyltransferase	95	0
AF-B5YK96-F1-model_v2	255	89	128	3_1	tRNA (guanine-N(1)-)-methyltransferase	94	0
AF-B5Z226-F1-model_v2	255	90	129	3_1	tRNA (guanine-N(1)-)-methyltransferase	95	0
AF-B6I629-F1-model_v2	255	90	128	3_1	tRNA (guanine-N(1)-)-methyltransferase	95	0
AF-B7LDJ6-F1-model_v2	255	90	127	3_1	tRNA (guanine-N(1)-)-methyltransferase	95	0
AF-B7LUW6-F1-model_v2	255	90	129	3_1	tRNA (guanine-N(1)-)-methyltransferase	95	0
AF-B7M976-F1-model_v2	255	90	127	3_1	tRNA (guanine-N(1)-)-methyltransferase	95	0
AF-B7MIU5-F1-model_v2	255	90	127	3_1	tRNA (guanine-N(1)-)-methyltransferase	95	0
AF-B7MYA0-F1-model_v2	255	90	129	3_1	tRNA (guanine-N(1)-)-methyltransferase	95	0
AF-B7N6J3-F1-model_v2	255	90	127	3_1	tRNA (guanine-N(1)-)-methyltransferase	95	0
AF-B7NSA6-F1-model_v2	255	90	127	3_1	tRNA (guanine-N(1)-)-methyltransferase	95	0
AF-B7UH56-F1-model_v2	255	90	129	3_1	tRNA (guanine-N(1)-)-methyltransferase	95	0
AF-B8F7X3-F1-model_v2	255	94	134	3_1	tRNA (guanine-N(1)-)-methyltransferase	95	0
AF-B8G9R8-F1-model_v2	255	90	157	3_1	tRNA (guanine-N(1)-)-methyltransferase	94	0
AF-C0PW17-F1-model_v2	255	90	128	3_1	tRNA (guanine-N(1)-)-methyltransferase	95	0
AF-C4ZYM5-F1-model_v2	255	90	127	3_1	tRNA (guanine-N(1)-)-methyltransferase	95	0
AF-P36244-F1-model_v2	255	90	129	3_1	tRNA (guanine-N(1)-)-methyltransferase	95	0
AF-P36245-F1-model_v2	255	90	128	3_1	tRNA (guanine-N(1)-)-methyltransferase	95	0
AF-Q038K0-F1-model_v2	255	90	128	3_1	tRNA (guanine-N(1)-)-methyltransferase	96	0
AF-Q0T175-F1-model_v2	255	90	129	3_1	tRNA (guanine-N(1)-)-methyltransferase	95	0
AF-Q0TEN2-F1-model_v2	255	90	127	3_1	tRNA (guanine-N(1)-)-methyltransferase	95	0
AF-Q13VF0-F1-model_v2	255	94	134	3_1	tRNA (guanine-N(1)-)-methyltransferase	96	0
AF-Q1KKY2-F1-model_v2	255	2	154	3_1	Homeobox protein Hox-B9a	61	1
AF-Q1R8B8-F1-model_v2	255	90	127	3_1	tRNA (guanine-N(1)-)-methyltransferase	95	0
AF-Q31XD8-F1-model_v2	255	90	127	3_1	tRNA (guanine-N(1)-)-methyltransferase	95	0
AF-Q32CY1-F1-model_v2	255	90	127	3_1	tRNA (guanine-N(1)-)-methyltransferase	95	0
AF-Q2NS29-F1-model_v2	255	81	133	3_1	tRNA (cytidine/uridine-2'-O-)-methyltransferase TrmJ	90	0
AF-Q3IEC7-F1-model_v2	255	92	136	3_1	tRNA (guanine-N(1)-)-methyltransferase	95	0
AF-Q3YYN1-F1-model_v2	255	90	127	3_1	tRNA (guanine-N(1)-)-methyltransferase	95	0
AF-Q493M1-F1-model_v2	255	90	131	3_1	tRNA (guanine-N(1)-)-methyltransferase	95	0
AF-Q57L31-F1-model_v2	255	90	128	3_1	tRNA (guanine-N(1)-)-methyltransferase	95	0
AF-Q5PFF8-F1-model_v2	255	90	128	3_1	tRNA (guanine-N(1)-)-methyltransferase	95	0
AF-Q65VG1-F1-model_v2	255	90	130	3_1	tRNA (guanine-N(1)-)-methyltransferase	95	0
AF-Q6FXJ8-F1-model_v2	255	27	225	3_1	DNA polymerase epsilon subunit C	73	0
AF-Q7MBD6-F1-model_v2	255	94	134	3_1	tRNA (guanine-N(1)-)-methyltransferase	96	0
AF-Q89X36-F1-model_v2	255	94	140	3_1	tRNA (guanine-N(1)-)-methyltransferase	90	0
AF-Q8Z4I5-F1-model_v2	255	90	128	3_1	tRNA (guanine-N(1)-)-methyltransferase	95	0
AF-A2SES8-F1-model_v2	256	94	135	3_1	tRNA (guanine-N(1)-)-methyltransferase	95	0
AF-A2YGL9-F1-model_v2	256	14	176	3_1	Homeobox-leucine zipper protein HOX18	66	0
AF-B2A2P2-F1-model_v2	256	92	134	3_1	tRNA (guanine-N(1)-)-methyltransferase	94	0
AF-B5Y8F3-F1-model_v2	256	89	130	3_1	tRNA (guanine-N(1)-)-methyltransferase	94	0
AF-K7NTD0-F1-model_v2	256	67	150	3_1	Osteocalcin 2	60	0
AF-P54461-F1-model_v2	256	167	225	3_1	Ribosomal RNA small subunit methyltransferase E	95	0
AF-Q2YBJ2-F1-model_v2	256	96	136	3_1	tRNA (guanine-N(1)-)-methyltransferase	96	0
AF-A7MEG4-F1-model_v2	257	90	128	3_1	tRNA (guanine-N(1)-)-methyltransferase	94	0
AF-A8M680-F1-model_v2	257	89	155	3_1	tRNA (guanine-N(1)-)-methyltransferase	95	0
AF-A0A0H2ZF87-F1-model_v2	257	81	126	3_1	tRNA (cytidine/uridine/adenosine-2'-O-)-methyltransferase TrmJ	92	0
AF-A1JKQ0-F1-model_v2	257	73	157	3_1	tRNA (cytidine/uridine-2'-O-)-methyltransferase TrmJ	89	0
AF-A4TMV6-F1-model_v2	257	73	157	3_1	tRNA (cytidine/uridine-2'-O-)-methyltransferase TrmJ	89	0
AF-A4X4H8-F1-model_v2	257	89	153	3_1	tRNA (guanine-N(1)-)-methyltransferase	95	0
AF-O67463-F1-model_v2	257	91	133	3_1	tRNA (guanine-N(1)-)-methyltransferase	96	0
AF-C1DBG0-F1-model_v2	257	94	134	3_1	tRNA (guanine-N(1)-)-methyltransferase	95	0
AF-Q1C5G8-F1-model_v2	257	73	157	3_1	tRNA (cytidine/uridine-2'-O-)-methyltransferase TrmJ	88	0
AF-Q1CKB1-F1-model_v2	257	73	157	3_1	tRNA (cytidine/uridine-2'-O-)-methyltransferase TrmJ	89	0
AF-Q667X9-F1-model_v2	257	73	157	3_1	tRNA (cytidine/uridine-2'-O-)-methyltransferase TrmJ	89	0
AF-Q7CJN8-F1-model_v2	257	73	157	3_1	tRNA (cytidine/uridine-2'-O-)-methyltransferase TrmJ	89	0
AF-Q7U361-F1-model_v2	257	94	135	3_1	tRNA (guanine-N(1)-)-methyltransferase	96	0
AF-Q7U374-F1-model_v2	257	94	135	3_1	tRNA (guanine-N(1)-)-methyltransferase	96	0
AF-Q7U384-F1-model_v2	257	94	135	3_1	tRNA (guanine-N(1)-)-methyltransferase	96	0
AF-Q2SL56-F1-model_v2	258	95	140	3_1	tRNA (guanine-N(1)-)-methyltransferase	93	0
AF-B2SJV1-F1-model_v2	259	90	130	3_1	tRNA (guanine-N(1)-)-methyltransferase	94	0
AF-P83299-F1-model_v2	259	30	256	3_1	Carbonic anhydrase 1	98	1
AF-Q12CW4-F1-model_v2	259	94	134	3_1	tRNA (guanine-N(1)-)-methyltransferase	95	0
AF-Q2P651-F1-model_v2	259	90	130	3_1	tRNA (guanine-N(1)-)-methyltransferase	94	0
AF-Q5H390-F1-model_v2	259	90	128	3_1	tRNA (guanine-N(1)-)-methyltransferase	94	0
AF-P00919-F1-model_v2	260	31	257	3_1	Carbonic anhydrase 2	97	1
AF-P00921-F1-model_v2	260	31	257	3_1	Carbonic anhydrase 2	97	1
AF-P00922-F1-model_v2	260	31	257	3_1	Carbonic anhydrase 2	97	1
AF-P07450-F1-model_v2	260	31	257	3_1	Carbonic anhydrase 3	98	1
AF-P07630-F1-model_v2	260	31	257	3_1	Carbonic anhydrase 2	97	1
AF-P08897-F1-model_v2	260	30	168	3_1	Collagenase	91	0
AF-B3R398-F1-model_v2	260	94	134	3_1	tRNA (guanine-N(1)-)-methyltransferase	95	0
AF-Q0KD79-F1-model_v2	260	94	135	3_1	tRNA (guanine-N(1)-)-methyltransferase	95	0
AF-Q1LQE0-F1-model_v2	260	94	134	3_1	tRNA (guanine-N(1)-)-methyltransferase	95	0
AF-Q3SZX4-F1-model_v2	260	31	257	3_1	Carbonic anhydrase 3	98	1
AF-Q46Y84-F1-model_v2	260	94	134	3_1	tRNA (guanine-N(1)-)-methyltransferase	95	0
AF-Q5S1S4-F1-model_v2	260	31	257	3_1	Carbonic anhydrase 3	98	1
AF-Q82XD1-F1-model_v2	260	179	213	3_1	23S rRNA (guanosine-2'-O-)-methyltransferase RlmB	88	0
AF-Q8UWA5-F1-model_v2	260	31	257	3_1	Carbonic anhydrase 2	97	1
AF-B2I6A8-F1-model_v2	261	90	129	3_1	tRNA (guanine-N(1)-)-methyltransferase	93	0
AF-P00916-F1-model_v2	261	36	259	3_1	Carbonic anhydrase 1	97	1
AF-P35217-F1-model_v2	261	36	259	3_1	Carbonic anhydrase 1	97	1
AF-P48282-F1-model_v2	261	39	259	3_1	Carbonic anhydrase 1	96	1
AF-Q1LZA1-F1-model_v2	261	36	259	3_1	Carbonic anhydrase 1	96	1
AF-Q7M316-F1-model_v2	261	36	259	3_1	Carbonic anhydrase 1	97	1
AF-Q7M317-F1-model_v2	261	36	259	3_1	Carbonic anhydrase 1	97	1
AF-Q87F54-F1-model_v2	261	90	129	3_1	tRNA (guanine-N(1)-)-methyltransferase	93	0
AF-Q9PH37-F1-model_v2	261	90	128	3_1	tRNA (guanine-N(1)-)-methyltransferase	93	0
AF-A4FME8-F1-model_v2	262	90	133	3_1	tRNA (guanine-N(1)-)-methyltransferase	94	0
AF-B8FNP3-F1-model_v2	262	89	130	3_1	tRNA (guanine-N(1)-)-methyltransferase	93	0
AF-P67203-F1-model_v2	262	165	216	3_1	Ribosomal RNA small subunit methyltransferase E	90	0
AF-P9WGX0-F1-model_v2	262	165	216	3_1	Ribosomal RNA small subunit methyltransferase E	90	0
AF-Q24UA9-F1-model_v2	262	89	129	3_1	tRNA (guanine-N(1)-)-methyltransferase	95	0
AF-Q47S64-F1-model_v2	262	90	135	3_1	tRNA (guanine-N(1)-)-methyltransferase	94	0
AF-Q8K9F4-F1-model_v2	262	102	146	3_1	tRNA (guanine-N(1)-)-methyltransferase	92	0
AF-Q8HY33-F1-model_v2	262	39	259	3_1	Carbonic anhydrase 1	96	1
AF-Q8Y0V8-F1-model_v2	262	91	129	3_1	tRNA (guanine-N(1)-)-methyltransferase	93	0
AF-A9WP47-F1-model_v2	263	90	135	3_1	tRNA (guanine-N(1)-)-methyltransferase	96	0
AF-Q5NXM5-F1-model_v2	263	97	141	3_1	tRNA (guanine-N(1)-)-methyltransferase	94	0
AF-A9ADS9-F1-model_v2	264	98	142	3_1	tRNA (guanine-N(1)-)-methyltransferase	94	0
AF-A9F3N2-F1-model_v2	264	110	149	3_1	tRNA (guanine-N(1)-)-methyltransferase	92	0
AF-B1JXU5-F1-model_v2	264	98	142	3_1	tRNA (guanine-N(1)-)-methyltransferase	94	0
AF-A0K5P7-F1-model_v2	264	98	142	3_1	tRNA (guanine-N(1)-)-methyltransferase	94	0
AF-A1V6J2-F1-model_v2	264	62	142	3_1	tRNA (guanine-N(1)-)-methyltransferase	94	0
AF-A1WUF3-F1-model_v2	264	93	133	3_1	tRNA (guanine-N(1)-)-methyltransferase	94	0
AF-A2S4N8-F1-model_v2	264	62	142	3_1	tRNA (guanine-N(1)-)-methyltransferase	94	0
AF-A3MHR9-F1-model_v2	264	62	142	3_1	tRNA (guanine-N(1)-)-methyltransferase	95	0
AF-A3NC05-F1-model_v2	264	62	142	3_1	tRNA (guanine-N(1)-)-methyltransferase	95	0
AF-A3NXU1-F1-model_v2	264	62	142	3_1	tRNA (guanine-N(1)-)-methyltransferase	95	0
AF-A4JCJ9-F1-model_v2	264	98	142	3_1	tRNA (guanine-N(1)-)-methyltransferase	94	0
AF-B1YV59-F1-model_v2	264	98	142	3_1	tRNA (guanine-N(1)-)-methyltransferase	94	0
AF-B4EAN4-F1-model_v2	264	98	142	3_1	tRNA (guanine-N(1)-)-methyltransferase	94	0
AF-P54508-F1-model_v2	264	104	252	3_1	Uncharacterized protein YqhG	94	0
AF-P94170-F1-model_v2	264	71	262	3_1	Carbonic anhydrase	90	1
AF-Q0BH67-F1-model_v2	264	98	142	3_1	tRNA (guanine-N(1)-)-methyltransferase	94	0
AF-Q0RDP4-F1-model_v2	264	91	128	3_1	tRNA (guanine-N(1)-)-methyltransferase	93	0
AF-Q1BY02-F1-model_v2	264	98	142	3_1	tRNA (guanine-N(1)-)-methyltransferase	94	0
AF-Q1GYT8-F1-model_v2	264	100	146	3_1	tRNA (guanine-N(1)-)-methyltransferase	94	0
AF-Q1IMM4-F1-model_v2	264	93	133	3_1	tRNA (guanine-N(1)-)-methyltransferase	93	0
AF-Q2SXZ9-F1-model_v2	264	98	142	3_1	tRNA (guanine-N(1)-)-methyltransferase	94	0
AF-Q39ID4-F1-model_v2	264	98	142	3_1	tRNA (guanine-N(1)-)-methyltransferase	94	0
AF-Q3JQ08-F1-model_v2	264	62	142	3_1	tRNA (guanine-N(1)-)-methyltransferase	94	0
AF-Q62M52-F1-model_v2	264	62	142	3_1	tRNA (guanine-N(1)-)-methyltransferase	94	0
AF-Q63S32-F1-model_v2	264	62	142	3_1	tRNA (guanine-N(1)-)-methyltransferase	94	0
AF-Q0VRF0-F1-model_v2	265	92	136	3_1	tRNA (guanine-N(1)-)-methyltransferase	94	0
AF-Q15VI7-F1-model_v2	265	95	132	3_1	tRNA (guanine-N(1)-)-methyltransferase	93	0
AF-Q1IYA3-F1-model_v2	265	88	128	3_1	tRNA (guanine-N(1)-)-methyltransferase	95	0
AF-A1R7G3-F1-model_v2	266	90	134	3_1	tRNA (guanine-N(1)-)-methyltransferase	94	0
AF-O83075-F1-model_v2	266	170	221	3_1	Ribosomal RNA small subunit methyltransferase E	89	0
AF-Q1QT50-F1-model_v2	267	96	134	3_1	tRNA (guanine-N(1)-)-methyltransferase	94	0
AF-Q6XYU1-F1-model_v2	267	88	127	3_1	tRNA (guanine-N(1)-)-methyltransferase	92	0
AF-Q9P8P7-F1-model_v2	267	198	240	3_1	Ribosomal RNA small subunit methyltransferase NEP1	87	0
AF-B9KXN9-F1-model_v2	268	91	129	3_1	tRNA (guanine-N(1)-)-methyltransferase	93	0
AF-C1CUT8-F1-model_v2	268	88	128	3_1	tRNA (guanine-N(1)-)-methyltransferase	94	0
AF-P15773-F1-model_v2	268	18	200	3_1	Chlorophyll a-b binding protein AB10, chloroplastic	73	0
AF-Q75N34-F1-model_v2	268	68	245	3_1	Dioscorin DB3S	92	0
AF-B8HA94-F1-model_v2	269	92	135	3_1	tRNA (guanine-N(1)-)-methyltransferase	95	0
AF-P18644-F1-model_v2	269	191	238	3_1	23S rRNA (adenosine(1067)-2'-O)-methyltransferase	93	0
AF-Q9PWD5-F1-model_v2	269	38	242	3_1	Homeobox protein Hox-A9	62	0
AF-B0TH67-F1-model_v2	270	95	150	3_1	tRNA (guanine-N(1)-)-methyltransferase	94	0
AF-P52393-F1-model_v2	270	192	247	3_1	23S rRNA (adenosine(1067)-2'-O)-methyltransferase	91	0
AF-Q2J6Z9-F1-model_v2	270	91	128	3_1	tRNA (guanine-N(1)-)-methyltransferase	91	0
AF-Q2KY83-F1-model_v2	270	94	150	3_1	tRNA (guanine-N(1)-)-methyltransferase	95	0
AF-Q820K4-F1-model_v2	270	96	134	3_1	tRNA (guanine-N(1)-)-methyltransferase	94	0
AF-A7MAQ2-F1-model_v2	271	62	258	3_1	Dioscorin dioA3	91	0
AF-B7GMW8-F1-model_v2	271	98	143	3_1	tRNA (guanine-N(1)-)-methyltransferase	95	0
AF-Q8CY56-F1-model_v2	271	98	143	3_1	tRNA (guanine-N(1)-)-methyltransferase	95	0
AF-Q75N35-F1-model_v2	272	68	259	3_1	Dioscorin DB3L	90	0
AF-A0JXT9-F1-model_v2	274	93	138	3_1	tRNA (guanine-N(1)-)-methyltransferase	94	0
AF-P52391-F1-model_v2	274	192	239	3_1	23S rRNA (adenosine(1067)-2'-O)-methyltransferase	92	0
AF-P74261-F1-model_v2	274	196	240	3_1	Uncharacterized tRNA/rRNA methyltransferase slr1673	95	0
AF-Q84UV8-F1-model_v2	274	70	261	3_1	Bifunctional monodehydroascorbate reductase and carbonic anhydrase nectarin-3	87	0
AF-A9KLM2-F1-model_v2	275	116	157	3_1	tRNA (guanine-N(1)-)-methyltransferase	91	0
AF-B8DVQ3-F1-model_v2	275	102	147	3_1	tRNA (guanine-N(1)-)-methyltransferase	95	0
AF-Q4PNI0-F1-model_v2	275	33	250	3_1	Beta-carotene 15,15'-dioxygenase	94	0
AF-Q6ML97-F1-model_v2	275	88	129	3_1	tRNA (guanine-N(1)-)-methyltransferase	95	0
AF-P0A4P1-F1-model_v2	277	94	138	3_1	tRNA (guanine-N(1)-)-methyltransferase	94	0
AF-P0A4P2-F1-model_v2	277	93	138	3_1	tRNA (guanine-N(1)-)-methyltransferase	94	0
AF-P31096-F1-model_v2	278	65	261	3_1	Osteopontin	56	0
AF-Q9XSY9-F1-model_v2	278	28	256	3_1	Osteopontin	56	0
AF-A6W7V0-F1-model_v2	279	94	139	3_1	tRNA (guanine-N(1)-)-methyltransferase	94	0
AF-Q21LG2-F1-model_v2	279	103	149	3_1	tRNA (guanine-N(1)-)-methyltransferase	92	0
AF-Q9RSW0-F1-model_v2	279	92	132	3_1	tRNA (guanine-N(1)-)-methyltransferase	93	0
AF-C3PH72-F1-model_v2	280	123	167	3_1	tRNA (guanine-N(1)-)-methyltransferase	94	0
AF-P24342-F1-model_v2	280	23	251	3_1	Homeobox protein Hox-D11	61	0
AF-Q49417-F1-model_v2	280	42	199	3_1	P32 adhesin	54	0
AF-A5EVY7-F1-model_v2	281	2	55	3_1	Nucleotide-binding protein DNO_0399	87	1
AF-P16527-F1-model_v2	281	40	265	3_1	Myristoylated alanine-rich C-kinase substrate	50	0
AF-P20571-F1-model_v2	281	5	254	3_1	Uncharacterized protein rrnAC1612	89	1
AF-Q6CQV5-F1-model_v2	281	106	240	3_1	Biogenesis of lysosome-related organelles complex 1 subunit VAB2	73	0
AF-Q1RH66-F1-model_v2	282	82	193	3_1	tRNA (guanine-N(1)-)-methyltransferase	87	0
AF-Q4JV03-F1-model_v2	282	126	170	3_1	tRNA (guanine-N(1)-)-methyltransferase	91	0
AF-Q82JW3-F1-model_v2	282	97	143	3_1	tRNA (guanine-N(1)-)-methyltransferase	93	0
AF-A8L5A5-F1-model_v2	283	91	154	3_1	tRNA (guanine-N(1)-)-methyltransferase	89	0
AF-O42506-F1-model_v2	283	7	143	3_1	Homeobox protein Hox-A9a	61	0
AF-O06432-F1-model_v2	283	9	136	3_1	Protein TonB	67	0
AF-P24152-F1-model_v2	283	45	233	3_1	Extensin	65	0
AF-Q06847-F1-model_v2	283	190	256	3_1	Uncharacterized protein VNG_1688C	92	0
AF-Q06990-F1-model_v2	285	11	138	3_1	Acrosomal protein SP-10	60	0
AF-A0LV70-F1-model_v2	286	94	136	3_1	tRNA (guanine-N(1)-)-methyltransferase	90	0
AF-P37218-F1-model_v2	287	29	243	3_1	Histone H1	64	0
AF-Q6FQB2-F1-model_v2	287	180	220	3_1	tRNA (guanine(9)-N1)-methyltransferase	90	0
AF-Q9F5K6-F1-model_v2	287	207	252	3_1	23S rRNA (uridine(2479)-2'-O)-methyltransferase	93	0
AF-B3DTR2-F1-model_v2	288	110	160	3_1	tRNA (guanine-N(1)-)-methyltransferase	91	0
AF-O29206-F1-model_v2	288	78	262	3_1	tRNA (pseudouridine(54)-N(1))-methyltransferase	78	0
AF-P59968-F1-model_v2	288	208	254	3_1	Uncharacterized tRNA/rRNA methyltransferase Mb0905	90	0
AF-P9WFY2-F1-model_v2	288	208	255	3_1	Uncharacterized tRNA/rRNA methyltransferase MT0904	91	0
AF-Q8NNX7-F1-model_v2	289	69	180	3_1	tRNA (guanine-N(1)-)-methyltransferase	90	0
AF-P10036-F1-model_v2	291	33	219	3_1	Pituitary-specific positive transcription factor 1	69	0
AF-Q6DDV1-F1-model_v2	291	89	218	3_1	tRNA-uridine aminocarboxypropyltransferase 1	80	0
AF-Q8CY26-F1-model_v2	291	65	183	3_1	tRNA (guanine-N(1)-)-methyltransferase	89	0
AF-P0A1K5-F1-model_v2	292	55	250	3_1	Surface presentation of antigens protein SpaN	40	0
AF-P80346-F1-model_v2	292	78	141	3_1	2,3-dihydroxybenzoate decarboxylase	57	0
AF-Q4J894-F1-model_v2	292	157	205	3_1	tRNA (adenine(9)-N1)-methyltransferase	92	0
AF-Q6NGI5-F1-model_v2	292	128	172	3_1	tRNA (guanine-N(1)-)-methyltransferase	93	0
AF-Q7WGA5-F1-model_v2	292	58	182	3_1	Probable septum site-determining protein MinC	77	0
AF-Q7SDM8-F1-model_v2	293	218	278	3_1	tRNA(His) guanylyltransferase	92	0
AF-Q28I29-F1-model_v2	294	92	221	3_1	tRNA-uridine aminocarboxypropyltransferase 1	80	0
AF-Q75A17-F1-model_v2	296	178	226	3_1	tRNA (guanine(9)-N1)-methyltransferase	86	0
AF-Q4R7M4-F1-model_v2	298	98	201	3_1	tRNA-uridine aminocarboxypropyltransferase 2	83	0
AF-Q6CUM6-F1-model_v2	298	189	236	3_1	tRNA (guanine(9)-N1)-methyltransferase	85	0
AF-A3MI14-F1-model_v2	299	8	299	3_1	tRNA uridine(34) hydroxylase	92	1
AF-A3NT12-F1-model_v2	299	8	298	3_1	tRNA uridine(34) hydroxylase	92	1
AF-P33690-F1-model_v2	299	67	296	3_1	Competence regulatory protein ComQ	93	1
AF-Q3JUI8-F1-model_v2	299	8	299	3_1	tRNA uridine(34) hydroxylase	92	1
AF-Q8SQ03-F1-model_v2	299	43	296	3_1	Cone-rod homeobox protein	61	1
AF-P72667-F1-model_v2	303	229	278	3_1	Ribosomal RNA small subunit methyltransferase E	82	0
AF-Q0IHF9-F1-model_v2	303	105	303	3_1	Store-operated calcium entry-associated regulatory factor	71	1
AF-Q5RCQ0-F1-model_v2	304	91	225	3_1	tRNA-uridine aminocarboxypropyltransferase 1	80	0
AF-Q43949-F1-model_v2	305	1	65	3_1	Hydrogenase maturation factor HypB	88	1
AF-Q5CT19-F1-model_v2	305	160	301	3_1	Ubiquinone biosynthesis protein COQ4 homolog, mitochondrial	82	1
AF-A0ZZV4-F1-model_v2	306	130	181	3_1	tRNA (guanine-N(1)-)-methyltransferase	88	0
AF-Q07322-F1-model_v2	306	55	234	3_1	Embryogenic cell protein 40	51	0
AF-Q60ZS1-F1-model_v2	306	1	35	3_1	Shugoshin	64	1
AF-P08060-F1-model_v2	307	40	257	3_1	Carbonic anhydrase 6	91	0
AF-P48283-F1-model_v2	308	52	277	3_1	Carbonic anhydrase 4	88	0
AF-P79703-F1-model_v2	308	12	219	3_1	Transcription factor jun-B	62	0
AF-A0QAB6-F1-model_v2	309	146	280	3_1	Uncharacterized tRNA/rRNA methyltransferase MAV_0574	87	0
AF-B8ZUB0-F1-model_v2	309	229	281	3_1	Uncharacterized tRNA/rRNA methyltransferase MLBr00324	86	0
AF-P47951-F1-model_v2	309	26	209	3_1	Syndecan-1	55	0
AF-Q743W2-F1-model_v2	309	143	279	3_1	Uncharacterized tRNA/rRNA methyltransferase MAP_0479	87	0
AF-Q9CCW4-F1-model_v2	309	233	281	3_1	Uncharacterized tRNA/rRNA methyltransferase ML0324	86	0
AF-A0PV26-F1-model_v2	310	240	281	3_1	Uncharacterized tRNA/rRNA methyltransferase MUL_4155	86	0
AF-B2HJ20-F1-model_v2	310	240	281	3_1	Uncharacterized tRNA/rRNA methyltransferase MMAR_5079	86	0
AF-Q40691-F1-model_v2	311	40	224	3_1	Homeobox-leucine zipper protein HOX1	64	0
AF-P66710-F1-model_v2	312	280	311	3_1	DNA-directed RNA polymerase subunit alpha	89	1
AF-Q1JJ35-F1-model_v2	312	280	312	3_1	DNA-directed RNA polymerase subunit alpha	89	1
AF-Q48VS3-F1-model_v2	312	284	312	3_1	DNA-directed RNA polymerase subunit alpha	89	1
AF-Q95323-F1-model_v2	312	54	283	3_1	Carbonic anhydrase 4	87	0
AF-P12981-F1-model_v2	313	15	230	3_1	Transcription factor AP-1	63	0
AF-Q5ZJ26-F1-model_v2	313	42	279	3_1	Uncharacterized protein KIAA1671 homolog	58	0
AF-Q6GQE7-F1-model_v2	313	45	300	3_1	Ubiquitin-like-conjugating enzyme ATG3	73	0
AF-A0R557-F1-model_v2	314	244	285	3_1	Uncharacterized tRNA/rRNA methyltransferase MSMEG_6073/MSMEI_5913	86	0
AF-A1TG08-F1-model_v2	314	156	285	3_1	Uncharacterized tRNA/rRNA methyltransferase Mvan_5337	86	0
AF-A1UMF4-F1-model_v2	314	247	285	3_1	Uncharacterized tRNA/rRNA methyltransferase Mkms_4822	86	0
AF-A3Q6V9-F1-model_v2	314	242	285	3_1	Uncharacterized tRNA/rRNA methyltransferase Mjls_5122	86	0
AF-A4T5L0-F1-model_v2	314	165	285	3_1	Uncharacterized tRNA/rRNA methyltransferase Mflv_1447	87	0
AF-P54864-F1-model_v2	314	16	229	3_1	Transcription factor AP-1	63	0
AF-Q1B2P4-F1-model_v2	314	243	285	3_1	Uncharacterized tRNA/rRNA methyltransferase Mmcs_4736	86	0
AF-B1MGY6-F1-model_v2	315	244	287	3_1	Uncharacterized tRNA/rRNA methyltransferase MAB_0572	86	0
AF-Q08DP1-F1-model_v2	316	209	255	3_1	tRNA methyltransferase 10 homolog B	80	0
AF-P26502-F1-model_v2	317	1	276	3_1	Exopolysaccharide production protein ExoZ	90	1
AF-Q0BMV6-F1-model_v2	317	254	314	3_1	DNA-directed RNA polymerase subunit alpha 2	88	1
AF-A4IWR6-F1-model_v2	318	257	316	3_1	DNA-directed RNA polymerase subunit alpha 2	88	1
AF-E1WKT5-F1-model_v2	318	171	267	3_1	N-succinylornithine carbamoyltransferase	97	0
AF-Q8A1E9-F1-model_v2	318	171	263	3_1	N-succinylornithine carbamoyltransferase	96	0
AF-F7C1E2-F1-model_v2	319	108	318	3_1	Store-operated calcium entry-associated regulatory factor	70	1
AF-P18915-F1-model_v2	319	52	269	3_1	Carbonic anhydrase 6	89	0
AF-Q0ZAI3-F1-model_v2	319	25	254	3_1	Putative antiporter CaxA	94	0
AF-Q865C0-F1-model_v2	320	57	275	3_1	Carbonic anhydrase 6	89	0
AF-P53772-F1-model_v2	321	10	279	3_1	Homeobox protein DLL homolog	61	0
AF-P86856-F1-model_v2	321	24	317	3_1	Nacrein-like protein	85	1
AF-Q5RD16-F1-model_v2	321	167	320	3_1	Sideroflexin-3	87	1
AF-A5U8Q4-F1-model_v2	322	163	293	3_1	Uncharacterized tRNA/rRNA methyltransferase MRA_3618	85	0
AF-A7ZB87-F1-model_v2	322	18	319	3_1	GTP 3',8-cyclase	91	1
AF-A1KPR5-F1-model_v2	322	225	293	3_1	Uncharacterized tRNA/rRNA methyltransferase BCG_3644c	85	0
AF-P9WFY4-F1-model_v2	322	175	293	3_1	Uncharacterized tRNA/rRNA methyltransferase MT3685	85	0
AF-Q7TW55-F1-model_v2	322	150	281	3_1	Uncharacterized tRNA/rRNA methyltransferase Mb3610c	85	0
AF-O30010-F1-model_v2	323	3	76	3_1	3-dehydroquinate synthase	91	1
AF-Q6BKL0-F1-model_v2	323	108	274	3_1	Chromatin modification-related protein EAF7	61	0
AF-Q8ZGW5-F1-model_v2	326	14	326	3_1	GTP 3',8-cyclase	94	1
AF-Q55369-F1-model_v2	327	40	327	3_1	GTP 3',8-cyclase	93	1
AF-Q7N6P6-F1-model_v2	327	28	327	3_1	GTP 3',8-cyclase	93	1
AF-A0JN41-F1-model_v2	328	72	298	3_1	Carbonic anhydrase-related protein 10	86	0
AF-A3CV31-F1-model_v2	328	1	79	3_1	3-dehydroquinate synthase	92	1
AF-B8GF73-F1-model_v2	328	2	129	3_1	3-dehydroquinate synthase	91	1
AF-P12375-F1-model_v2	328	5	322	3_1	Copper resistance protein B	80	1
AF-Q2FQ51-F1-model_v2	328	2	129	3_1	3-dehydroquinate synthase	90	1
AF-Q5R4U0-F1-model_v2	328	76	298	3_1	Carbonic anhydrase-related protein 10	87	0
AF-Q5R665-F1-model_v2	328	71	293	3_1	Carbonic anhydrase-related protein 11	87	0
AF-Q866X7-F1-model_v2	328	73	297	3_1	Carbonic anhydrase-related protein 11	87	0
AF-Q95203-F1-model_v2	328	71	301	3_1	Carbonic anhydrase-related protein 11	87	0
AF-Q9N085-F1-model_v2	328	76	298	3_1	Carbonic anhydrase-related protein 10	86	0
AF-A6T6M5-F1-model_v2	329	28	329	3_1	GTP 3',8-cyclase	93	1
AF-A7I8L5-F1-model_v2	329	2	129	3_1	3-dehydroquinate synthase	91	1
AF-A7MJ10-F1-model_v2	329	30	329	3_1	GTP 3',8-cyclase	93	1
AF-A7ZJJ0-F1-model_v2	329	15	329	3_1	GTP 3',8-cyclase	93	1
AF-A7ZY37-F1-model_v2	329	28	329	3_1	GTP 3',8-cyclase	93	1
AF-A9MTH7-F1-model_v2	329	28	329	3_1	GTP 3',8-cyclase	94	1
AF-B1LM72-F1-model_v2	329	28	329	3_1	GTP 3',8-cyclase	93	1
AF-B1X7B1-F1-model_v2	329	28	329	3_1	GTP 3',8-cyclase	93	1
AF-B2TVE9-F1-model_v2	329	28	329	3_1	GTP 3',8-cyclase	93	1
AF-B4SZK4-F1-model_v2	329	28	329	3_1	GTP 3',8-cyclase	93	1
AF-B4TC55-F1-model_v2	329	28	329	3_1	GTP 3',8-cyclase	93	1
AF-B4TQU6-F1-model_v2	329	15	329	3_1	GTP 3',8-cyclase	93	1
AF-B5F079-F1-model_v2	329	15	329	3_1	GTP 3',8-cyclase	93	1
AF-B5FP68-F1-model_v2	329	28	329	3_1	GTP 3',8-cyclase	94	1
AF-B5QX73-F1-model_v2	329	30	329	3_1	GTP 3',8-cyclase	93	1
AF-B5XYW6-F1-model_v2	329	28	329	3_1	GTP 3',8-cyclase	93	1
AF-B5YRM0-F1-model_v2	329	28	329	3_1	GTP 3',8-cyclase	93	1
AF-B6I7T6-F1-model_v2	329	30	329	3_1	GTP 3',8-cyclase	93	1
AF-B7LJY1-F1-model_v2	329	28	329	3_1	GTP 3',8-cyclase	93	1
AF-B7M753-F1-model_v2	329	28	329	3_1	GTP 3',8-cyclase	93	1
AF-B7MGN9-F1-model_v2	329	28	329	3_1	GTP 3',8-cyclase	93	1
AF-B7MQN5-F1-model_v2	329	28	329	3_1	GTP 3',8-cyclase	93	1
AF-B7NNL1-F1-model_v2	329	28	329	3_1	GTP 3',8-cyclase	93	1
AF-C0PWZ0-F1-model_v2	329	15	329	3_1	GTP 3',8-cyclase	93	1
AF-C4ZXV3-F1-model_v2	329	28	329	3_1	GTP 3',8-cyclase	93	1
AF-C5B7H2-F1-model_v2	329	28	329	3_1	GTP 3',8-cyclase	93	1
AF-P65383-F1-model_v2	329	28	329	3_1	GTP 3',8-cyclase	93	1
AF-P65386-F1-model_v2	329	15	329	3_1	GTP 3',8-cyclase	93	1
AF-P65387-F1-model_v2	329	15	329	3_1	GTP 3',8-cyclase	93	1
AF-Q3Z403-F1-model_v2	329	15	329	3_1	GTP 3',8-cyclase	93	1
AF-Q5PG37-F1-model_v2	329	29	329	3_1	GTP 3',8-cyclase	93	1
AF-Q6D3C7-F1-model_v2	329	28	329	3_1	GTP 3',8-cyclase	93	1
AF-C6C060-F1-model_v2	330	27	329	3_1	GTP 3',8-cyclase	93	1
AF-Q8MI01-F1-model_v2	330	22	250	3_1	Mucin-15	52	0
AF-B2GFY4-F1-model_v2	331	147	186	3_1	tRNA (guanine-N(1)-)-methyltransferase	84	0
AF-Q7M8F7-F1-model_v2	331	253	330	3_1	DNA-directed RNA polymerase subunit alpha	86	1
AF-Q866X6-F1-model_v2	331	73	296	3_1	Carbonic anhydrase-related protein 11	87	0
AF-Q98MK6-F1-model_v2	331	19	331	3_1	GTP 3',8-cyclase	92	1
AF-O35044-F1-model_v2	334	1	39	3_1	Sensor protein BceS	89	1
AF-C3LTS1-F1-model_v2	334	37	334	3_1	GTP 3',8-cyclase	92	1
AF-Q66JJ4-F1-model_v2	334	195	267	3_1	tRNA methyltransferase 10 homolog A	77	0
AF-Q87MY0-F1-model_v2	334	30	334	3_1	GTP 3',8-cyclase	92	1
AF-Q8PNH1-F1-model_v2	334	28	334	3_1	GTP 3',8-cyclase	95	1
AF-Q08E24-F1-model_v2	335	105	334	3_1	Store-operated calcium entry-associated regulatory factor	69	1
AF-A6VPY2-F1-model_v2	336	173	336	3_1	GTP 3',8-cyclase	92	1
AF-A8LIR8-F1-model_v2	336	31	336	3_1	GTP 3',8-cyclase	91	1
AF-B0YDH7-F1-model_v2	336	53	332	3_1	C2H2 finger domain transcription factor mtfA	53	1
AF-Q87EL4-F1-model_v2	336	172	277	3_1	N-acetylornithine carbamoyltransferase	98	0
AF-Q9IA14-F1-model_v2	336	36	254	3_1	Homeobox protein Hox-D10	60	0
AF-Q9PEN0-F1-model_v2	336	172	277	3_1	N-acetylornithine carbamoyltransferase	98	0
AF-A5UBK4-F1-model_v2	337	171	337	3_1	GTP 3',8-cyclase	92	1
AF-P45311-F1-model_v2	337	173	337	3_1	GTP 3',8-cyclase	92	1
AF-Q4QJR9-F1-model_v2	337	129	337	3_1	GTP 3',8-cyclase	92	1
AF-Q65TT2-F1-model_v2	337	38	337	3_1	GTP 3',8-cyclase	92	1
AF-A7IPP6-F1-model_v2	338	253	338	3_1	DNA-directed RNA polymerase subunit alpha	87	1
AF-C3LA56-F1-model_v2	338	28	338	3_1	GTP 3',8-cyclase	95	1
AF-Q3MHI8-F1-model_v2	338	191	260	3_1	tRNA methyltransferase 10 homolog A	76	0
AF-B0RTE0-F1-model_v2	339	33	339	3_1	GTP 3',8-cyclase	94	1
AF-C7GVL7-F1-model_v2	339	39	221	3_1	Mitochondrial biogenesis regulation protein 1	48	0
AF-Q4URN0-F1-model_v2	339	34	339	3_1	GTP 3',8-cyclase	94	1
AF-Q5R491-F1-model_v2	339	63	339	3_1	Store-operated calcium entry-associated regulatory factor	67	1
AF-Q8P8J2-F1-model_v2	339	172	286	3_1	N-acetylornithine carbamoyltransferase	97	0
AF-Q8PBX1-F1-model_v2	339	23	339	3_1	GTP 3',8-cyclase	94	1
AF-A5IV50-F1-model_v2	340	34	340	3_1	GTP 3',8-cyclase	94	1
AF-A6QJA8-F1-model_v2	340	30	340	3_1	GTP 3',8-cyclase	94	1
AF-A8EZJ2-F1-model_v2	340	260	339	3_1	DNA-directed RNA polymerase subunit alpha	86	1
AF-A8GT45-F1-model_v2	340	261	339	3_1	DNA-directed RNA polymerase subunit alpha	85	1
AF-B0JYZ2-F1-model_v2	340	238	340	3_1	Peroxisomal membrane protein PEX16	81	1
AF-A3N054-F1-model_v2	340	171	340	3_1	GTP 3',8-cyclase	93	1
AF-C3PP83-F1-model_v2	340	260	339	3_1	DNA-directed RNA polymerase subunit alpha	86	1
AF-C4K2F5-F1-model_v2	340	261	339	3_1	DNA-directed RNA polymerase subunit alpha	86	1
AF-Q6G754-F1-model_v2	340	28	340	3_1	GTP 3',8-cyclase	94	1
AF-A7Z9P0-F1-model_v2	341	33	341	3_1	GTP 3',8-cyclase	95	1
AF-O34434-F1-model_v2	341	98	285	3_1	Uncharacterized protein YdjG	91	0
AF-A0A1L8I316-F1-model_v2	341	105	302	3_1	Protein huluwa	57	0
AF-A0KIL8-F1-model_v2	342	48	342	3_1	GTP 3',8-cyclase	91	1
AF-Q32NN2-F1-model_v2	341	82	288	3_1	Protein quaking-A	68	0
AF-Q1QN98-F1-model_v2	343	38	343	3_1	GTP 3',8-cyclase	91	1
AF-Q3STB0-F1-model_v2	343	41	343	3_1	GTP 3',8-cyclase	91	1
AF-Q8PK25-F1-model_v2	343	172	274	3_1	N-acetylornithine carbamoyltransferase	97	0
AF-A5VQC9-F1-model_v2	344	205	344	3_1	GTP 3',8-cyclase	90	1
AF-A9MAX5-F1-model_v2	344	207	344	3_1	GTP 3',8-cyclase	90	1
AF-B0CLT0-F1-model_v2	344	208	344	3_1	GTP 3',8-cyclase	90	1
AF-B2S5I1-F1-model_v2	344	207	344	3_1	GTP 3',8-cyclase	90	1
AF-B3QCQ7-F1-model_v2	344	207	344	3_1	GTP 3',8-cyclase	91	1
AF-Q139F2-F1-model_v2	344	205	344	3_1	GTP 3',8-cyclase	91	1
AF-Q2YNT7-F1-model_v2	344	208	344	3_1	GTP 3',8-cyclase	90	1
AF-Q3V7S1-F1-model_v2	344	207	344	3_1	GTP 3',8-cyclase	91	1
AF-Q57DG3-F1-model_v2	344	208	344	3_1	GTP 3',8-cyclase	91	1
AF-Q89NT2-F1-model_v2	344	136	343	3_1	GTP 3',8-cyclase	91	1
AF-Q8G0X4-F1-model_v2	344	209	344	3_1	GTP 3',8-cyclase	91	1
AF-Q8YGY6-F1-model_v2	344	208	344	3_1	GTP 3',8-cyclase	90	1
AF-A5FZU1-F1-model_v2	345	259	344	3_1	DNA-directed RNA polymerase subunit alpha	86	1
AF-Q8Y0K4-F1-model_v2	345	173	345	3_1	GTP 3',8-cyclase	95	1
AF-A2X980-F1-model_v2	345	10	322	3_1	Homeobox-leucine zipper protein HOX16	62	0
AF-P0AGJ6-F1-model_v2	345	272	317	3_1	Uncharacterized tRNA/rRNA methyltransferase YfiF	80	0
AF-Q1XGE2-F1-model_v2	345	79	311	3_1	Transcriptional activator hacA	60	0
AF-Q9HNE6-F1-model_v2	345	42	315	3_1	Probable beta-carotene 15,15'-dioxygenase Blh	95	0
AF-B3PQ08-F1-model_v2	348	212	348	3_1	GTP 3',8-cyclase	89	1
AF-P14187-F1-model_v2	346	1	165	3_1	Holocytochrome-c synthase	75	1
AF-Q0HWD3-F1-model_v2	346	73	157	3_1	Cell division protein ZipA	73	0
AF-A7YY54-F1-model_v2	347	36	206	3_1	Transcription factor jun-D	62	0
AF-B5ZRM8-F1-model_v2	348	48	347	3_1	GTP 3',8-cyclase	90	1
AF-Q03RM9-F1-model_v2	348	207	348	3_1	Phenylalanine--tRNA ligase alpha subunit	92	1
AF-Q2K7L4-F1-model_v2	348	208	348	3_1	GTP 3',8-cyclase	90	1
AF-Q92PB4-F1-model_v2	349	209	348	3_1	GTP 3',8-cyclase	89	1
AF-Q8TPA6-F1-model_v2	350	33	267	3_1	Sodium/calcium exchanger MaX1	91	0
AF-O34840-F1-model_v2	351	49	279	3_1	Ca(2+)/H(+) antiporter ChaA	90	0
AF-O84030-F1-model_v2	352	82	127	3_1	tRNA (guanine-N(1)-)-methyltransferase	81	0
AF-Q3KMZ5-F1-model_v2	352	82	128	3_1	tRNA (guanine-N(1)-)-methyltransferase	82	0
AF-Q9PL12-F1-model_v2	352	82	128	3_1	tRNA (guanine-N(1)-)-methyltransferase	83	0
AF-Q8HZN9-F1-model_v2	353	1	206	3_1	B1 bradykinin receptor	83	1
AF-Q9MZ30-F1-model_v2	355	65	287	3_1	Carbonic anhydrase 12	88	0
AF-B0R5N7-F1-model_v2	359	88	315	3_1	Probable beta-carotene 15,15'-dioxygenase Brp	89	0
AF-P9WJS2-F1-model_v2	359	211	359	3_1	GTP 3',8-cyclase 1	93	1
AF-A6ZRR9-F1-model_v2	351	63	207	3_1	Protein IBD2	46	0
AF-Q2NI00-F1-model_v2	359	1	157	3_1	3-dehydroquinate synthase	91	1
AF-K4B6C9-F1-model_v2	351	8	297	3_1	Protein EXPRESSION OF TERPENOIDS 1	55	0
AF-P44703-F1-model_v2	351	212	324	3_1	Uncharacterized tRNA/rRNA methyltransferase HI_0424	79	0
AF-P85799-F1-model_v2	351	52	308	3_1	Prohormone-2	54	0
AF-B0B9D4-F1-model_v2	352	82	146	3_1	tRNA (guanine-N(1)-)-methyltransferase	79	0
AF-B0BB13-F1-model_v2	352	82	149	3_1	tRNA (guanine-N(1)-)-methyltransferase	79	0
AF-Q7TX84-F1-model_v2	359	212	359	3_1	GTP 3',8-cyclase 1	93	1
AF-Q2YDJ8-F1-model_v2	352	57	333	3_1	N-lysine methyltransferase KMT5A	68	0
AF-Q7UT69-F1-model_v2	359	219	359	3_1	GTP 3',8-cyclase	92	1
AF-Q9HPU7-F1-model_v2	359	80	306	3_1	Probable beta-carotene 15,15'-dioxygenase Brp	89	0
AF-B5X1Q3-F1-model_v2	353	50	270	3_1	Draxin-B	58	0
AF-A4VWE0-F1-model_v2	360	55	265	3_1	Serine/threonine transporter SstT	86	0
AF-Q255B1-F1-model_v2	355	82	148	3_1	tRNA (guanine-N(1)-)-methyltransferase	79	0
AF-Q5L5L8-F1-model_v2	355	82	128	3_1	tRNA (guanine-N(1)-)-methyltransferase	78	0
AF-Q820E4-F1-model_v2	355	82	127	3_1	tRNA (guanine-N(1)-)-methyltransferase	80	0
AF-P65385-F1-model_v2	360	41	359	3_1	GTP 3',8-cyclase 2	91	1
AF-A6VHZ4-F1-model_v2	361	2	157	3_1	3-dehydroquinate synthase	92	1
AF-P14232-F1-model_v2	359	45	359	3_1	TGACG-sequence-specific DNA-binding protein TGA-1A	79	1
AF-A9A8T5-F1-model_v2	361	2	157	3_1	3-dehydroquinate synthase	92	1
AF-A0R443-F1-model_v2	361	43	361	3_1	GTP 3',8-cyclase	91	1
AF-A4G0J1-F1-model_v2	361	4	109	3_1	3-dehydroquinate synthase	91	1
AF-Q6M1B0-F1-model_v2	361	4	109	3_1	3-dehydroquinate synthase	92	1
AF-Q9Z964-F1-model_v2	361	82	147	3_1	tRNA (guanine-N(1)-)-methyltransferase	84	0
AF-A6UW69-F1-model_v2	362	4	109	3_1	3-dehydroquinate synthase	92	1
AF-A0B6K6-F1-model_v2	362	2	110	3_1	3-dehydroquinate synthase	91	1
AF-Q6BWG3-F1-model_v2	360	111	302	3_1	tRNA (guanine(9)-N1)-methyltransferase	77	0
AF-Q6SZ65-F1-model_v2	360	55	324	3_1	Homeobox protein orthopedia	60	0
AF-P10030-F1-model_v2	362	290	362	3_1	Transcriptional repressor PifC	90	1
AF-P55471-F1-model_v2	367	60	295	3_1	Putative ionic transporter y4hA	87	0
AF-Q5JD38-F1-model_v2	370	183	227	3_1	tRNA (guanine(9)-/adenine(9)-N1)-methyltransferase	92	0
AF-P74072-F1-model_v2	372	54	296	3_1	Ca(2+)/H(+) antiporter	88	0
AF-Q3YRN2-F1-model_v2	372	294	372	3_1	DNA-directed RNA polymerase subunit alpha	81	1
AF-Q75XW3-F1-model_v2	373	57	287	3_1	Ca(2+)/H(+) antiporter	88	0
AF-P49613-F1-model_v2	374	25	269	3_1	S-adenosylmethionine synthase 2	97	0
AF-O67222-F1-model_v2	376	22	256	3_1	S-adenosylmethionine synthase	96	0
AF-Q98PM0-F1-model_v2	376	27	253	3_1	S-adenosylmethionine synthase	96	0
AF-Q75AS0-F1-model_v2	364	30	355	3_1	Topoisomerase I damage affected protein 11	66	0
AF-Q9PQE5-F1-model_v2	364	25	338	3_1	Segregation and condensation protein B	62	0
AF-P47497-F1-model_v2	365	39	343	3_1	Uncharacterized protein MG255	45	0
AF-Q9JL58-F1-model_v2	365	41	365	3_1	Potassium channel subfamily K member 9	76	1
AF-A4QDF8-F1-model_v2	377	47	375	3_1	GTP 3',8-cyclase	88	1
AF-Q05749-F1-model_v2	370	113	330	3_1	Pituitary-specific positive transcription factor 1	62	0
AF-C5NZT2-F1-model_v2	377	37	372	3_1	Subtilisin-like protease CPC735_012930	90	0
AF-Q6F1M6-F1-model_v2	377	23	259	3_1	S-adenosylmethionine synthase	96	0
AF-Q6C1W9-F1-model_v2	371	128	290	3_1	tRNA (guanine(9)-N1)-methyltransferase	75	0
AF-P32759-F1-model_v2	372	1	72	3_1	Alpha-1-antitrypsin homolog	78	1
AF-Q8NR60-F1-model_v2	377	58	376	3_1	GTP 3',8-cyclase	89	1
AF-B8D7U1-F1-model_v2	378	23	261	3_1	S-adenosylmethionine synthase	96	0
AF-B8D9I9-F1-model_v2	378	23	261	3_1	S-adenosylmethionine synthase	96	0
AF-O00940-F1-model_v2	378	2	94	3_1	Phosphoglycerate kinase	95	1
AF-P91705-F1-model_v2	375	136	367	3_1	Period circadian protein	51	0
AF-P57486-F1-model_v2	378	23	261	3_1	S-adenosylmethionine synthase	96	0
AF-Q8K9E5-F1-model_v2	379	23	261	3_1	S-adenosylmethionine synthase	97	0
AF-Q9PTQ2-F1-model_v2	376	94	376	3_1	Transforming growth factor beta-1 proprotein	79	1
AF-A8GPW6-F1-model_v2	380	23	261	3_1	S-adenosylmethionine synthase	96	0
AF-P56878-F1-model_v2	380	21	261	3_1	S-adenosylmethionine synthase	96	0
AF-P20507-F1-model_v2	377	69	373	3_1	Carbonic anhydrase 1	80	1
AF-B4RWC7-F1-model_v2	381	23	261	3_1	S-adenosylmethionine synthase	97	0
AF-Q5QVM7-F1-model_v2	381	31	261	3_1	S-adenosylmethionine synthase	97	0
AF-Q7WYG5-F1-model_v2	381	23	261	3_1	S-adenosylmethionine synthase	97	0
AF-A5IDK5-F1-model_v2	382	32	262	3_1	S-adenosylmethionine synthase	97	0
AF-A1SZJ9-F1-model_v2	382	35	261	3_1	S-adenosylmethionine synthase	96	0
AF-A5EY13-F1-model_v2	382	31	261	3_1	S-adenosylmethionine synthase	96	0
AF-B8F4B2-F1-model_v2	382	23	261	3_1	S-adenosylmethionine synthase	97	0
AF-Q0VL83-F1-model_v2	382	21	262	3_1	S-adenosylmethionine synthase	96	0
AF-A0JN71-F1-model_v2	380	34	313	3_1	SAM and SH3 domain-containing protein 3	65	0
AF-Q21NJ5-F1-model_v2	382	22	262	3_1	S-adenosylmethionine synthase	96	0
AF-P58267-F1-model_v2	380	56	227	3_1	Zinc finger protein neuro-d4	68	0
AF-A0A0U2WFX7-F1-model_v2	381	42	319	3_1	Regulator of itaconic acid biosynthesis	57	0
AF-Q4A5F4-F1-model_v2	382	26	254	3_1	S-adenosylmethionine synthase	96	0
AF-Q5WV18-F1-model_v2	382	23	262	3_1	S-adenosylmethionine synthase	97	0
AF-Q5X3N0-F1-model_v2	382	23	262	3_1	S-adenosylmethionine synthase	97	0
AF-Q5ZTY6-F1-model_v2	382	23	262	3_1	S-adenosylmethionine synthase	97	0
AF-Q9RL99-F1-model_v2	382	23	261	3_1	S-adenosylmethionine synthase	96	0
AF-A6VMK8-F1-model_v2	383	23	261	3_1	S-adenosylmethionine synthase	97	0
AF-A6WS79-F1-model_v2	383	23	261	3_1	S-adenosylmethionine synthase	97	0
AF-P16176-F1-model_v2	382	91	382	3_1	Transforming growth factor beta-1 proprotein	80	1
AF-A8FRL1-F1-model_v2	383	23	261	3_1	S-adenosylmethionine synthase	97	0
AF-A9L1M6-F1-model_v2	383	23	261	3_1	S-adenosylmethionine synthase	97	0
AF-B0BQ17-F1-model_v2	383	34	261	3_1	S-adenosylmethionine synthase	97	0
AF-A0L0K9-F1-model_v2	383	23	261	3_1	S-adenosylmethionine synthase	97	0
AF-A1RN71-F1-model_v2	383	23	261	3_1	S-adenosylmethionine synthase	97	0
AF-A1S9A6-F1-model_v2	383	23	261	3_1	S-adenosylmethionine synthase	97	0
AF-A3D0T8-F1-model_v2	383	23	261	3_1	S-adenosylmethionine synthase	97	0
AF-A3N186-F1-model_v2	383	25	261	3_1	S-adenosylmethionine synthase	97	0
[truncated: 2,601 more rows]

## Sheet: GlobalHealthProteomes-v2
ID	Prot.length	Knot start	Knot end	Knot type	Name	Conf. Total	Shallow?
AF-A0A1C1CDJ7-F1-model_v2	1284	1	1284	0.44488 unidentified	Uncharacterized protein	56	1
AF-A0A3P7DMV1-F1-model_v2	1065	1	1065	0.44488 unidentified	Uncharacterized protein	42	1
AF-U7Q5R4-F1-model_v2	1115	1	1115	0.79269 unidentified	Uncharacterized protein	46	1
AF-A0A5K4FBP8-F1-model_v2	1475	1	1475	0.79269 unidentified	Uncharacterized protein	33	1
AF-Q387U6-F1-model_v2	2399	178	2245	1.07422 unidentified	Uncharacterized protein	35	0
AF-A0A1C1C6U8-F1-model_v2	317	29	161	1.48922 unidentified	Allergen	52	0
AF-U7Q4W3-F1-model_v2	1022	56	713	1.48922 unidentified	BRCT domain-containing protein	53	0
AF-A0A3Q0KKQ0-F1-model_v2	1144	47	1056	1.48922 unidentified	Putative homeobox protein otx	38	0
AF-A0A0D2GNL5-F1-model_v2	1402	35	1379	1.48922 unidentified	JmjC domain-containing histone demethylation protein 1	57	0
AF-A0A3Q0KSF6-F1-model_v2	1102	228	1101	1.48922 unidentified	Uncharacterized protein	36	1
AF-A0A0D2GGI4-F1-model_v2	298	28	161	1.48922 unidentified	Unplaced genomic scaffold supercont1.5, whole genome shotgun sequence	53	0
AF-A0A3Q0KL47-F1-model_v2	2081	515	1992	1008132.92758 unidentified	Uncharacterized protein	38	0
AF-A0A3P7FIH7-F1-model_v2	1502	50	1458	102140.38248 unidentified	Uncharacterized protein	54	0
AF-A0A5K4F1T3-F1-model_v2	2042	33	1912	10447.76462 unidentified	Uncharacterized protein	34	0
AF-U7PYZ7-F1-model_v2	1264	90	1135	1064.63345 unidentified	Uncharacterized protein	48	0
AF-A0A0K0EM13-F1-model_v2	1989	137	1852	107080.98982 unidentified	Uncharacterized protein	59	0
AF-A0A0J9XL12-F1-model_v2	1526	24	1344	1098.63211 unidentified	Bm4368, isoform a	47	0
AF-A0A0N4U4N4-F1-model_v2	1232	48	652	1101.04951 unidentified	Uncharacterized protein	51	0
AF-U7PWS3-F1-model_v2	1753	386	1719	1103.46957 unidentified	IPT/TIG domain-containing protein	49	0
AF-C0NA46-F1-model_v2	1014	262	976	1108.33971 unidentified	Uncharacterized protein	50	0
AF-A0A5S6PJ96-F1-model_v2	1765	90	1396	1108.33971 unidentified	BMA-LET-2	47	0
AF-A0A5K4ERV6-F1-model_v2	1261	241	1248	1108.33971 unidentified	Putative calmodulin-binding transcription activator (Camta)	41	0
AF-A0A0K0E0Q6-F1-model_v2	1261	60	1177	1108.33971 unidentified	Uncharacterized protein	48	0
AF-U7Q3Q3-F1-model_v2	918	97	810	1108.33971 unidentified	CCHC-type domain-containing protein	44	0
AF-K0EHY3-F1-model_v2	1124	32	877	1110.76775 unidentified	CbiA domain-containing protein	46	0
AF-A0A044SZ96-F1-model_v2	1336	64	1311	1110.76775 unidentified	SRP40_C domain-containing protein	44	0
AF-A0A3Q0KR84-F1-model_v2	2555	19	2229	1115800.47074 unidentified	Voltage-dependent L-type calcium channel subunit alpha	56	0
AF-A0A5K4ELX8-F1-model_v2	2188	50	2020	11213.41019 unidentified	Smp_127440	44	0
AF-U7Q1R1-F1-model_v2	1826	235	1766	1139258.31590 unidentified	Uncharacterized protein	48	0
AF-A0A0D2GNK3-F1-model_v2	1629	178	1600	116820.85202 unidentified	Unplaced genomic scaffold supercont1.4, whole genome shotgun sequence	51	0
AF-A0A5K4FAX0-F1-model_v2	1329	206	1202	117.57893 unidentified	Uncharacterized protein	54	0
AF-A0A5K4EN21-F1-model_v2	1763	224	1677	117265.33834 unidentified	Uncharacterized protein	33	0
AF-U7PXV4-F1-model_v2	1817	1	1817	12020525749.22890 unidentified	Uncharacterized protein	40	1
AF-A0A5K4FA34-F1-model_v2	2224	4	2221	12060493.71777 unidentified	ARID domain-containing protein	43	1
AF-A0A158Q4Y5-F1-model_v2	1765	169	1508	12062.46585 unidentified	Collagen IV NC1 domain-containing protein	47	0
AF-U7PJ16-F1-model_v2	2199	1	2199	122099172674.67871 unidentified	Uncharacterized protein	45	1
AF-A0A175W6K9-F1-model_v2	1111	77	1043	1224.21413 unidentified	Uncharacterized protein	48	0
AF-A0A3Q0KNR3-F1-model_v2	2109	866	1901	1235.85369 unidentified	Mediator complex subunit 1	40	0
AF-A0A3Q0KSR7-F1-model_v2	1202	18	1119	1235.85369 unidentified	Myb-like domain-containing protein	47	0
AF-A0A044T724-F1-model_v2	1710	174	1354	1235.85369 unidentified	ARID domain-containing protein	52	0
AF-A0A3Q0KRR0-F1-model_v2	2233	828	2023	1235.85369 unidentified	Protein kinase	44	0
AF-A0A5K4F319-F1-model_v2	1849	196	1648	1235.85369 unidentified	Nuclear receptor domain-containing protein	38	0
AF-A0A175VTI6-F1-model_v2	1213	168	1023	1235.85369 unidentified	Stress response protein NST1	53	0
AF-A0A175W198-F1-model_v2	1158	36	873	1235.85369 unidentified	Myosin tail region-interacting protein MTI1	60	0
AF-A0A5K4F7A4-F1-model_v2	1719	12	1025	1246.14840 unidentified	Uncharacterized protein	36	0
AF-A0A044UFU4-F1-model_v2	1032	469	1027	1253.90332 unidentified	Uncharacterized protein	62	0
AF-A0A5K4F0C8-F1-model_v2	2325	50	1533	125673.07804 unidentified	Protein-tyrosine-phosphatase	61	0
AF-A0A5K4F069-F1-model_v2	1848	102	1848	125676.02260 unidentified	Uncharacterized protein	37	1
AF-A0A5K4FB38-F1-model_v2	1635	132	1616	126192.54418 unidentified	Uncharacterized protein	40	0
AF-A0A5K4F3S4-F1-model_v2	2578	166	2247	126375.28322 unidentified	Pericentrin, putative	47	0
AF-U7PWY4-F1-model_v2	1119	375	1095	127.30743 unidentified	C2 domain-containing protein	49	0
AF-A0A5S6P8N2-F1-model_v2	2128	1	2128	12855615048.30206 unidentified	Bm4990, isoform f	44	1
AF-C1H7E3-F1-model_v2	1920	91	1904	129403.11137 unidentified	Uncharacterized protein	39	0
AF-A0A3Q0KTV0-F1-model_v2	1569	58	966	130679.86319 unidentified	Putative pumilio	47	0
AF-A0A5K4EV87-F1-model_v2	1972	35	1861	133062.95805 unidentified	Putative zinc finger protein	36	0
AF-C1GWE3-F1-model_v2	2300	77	2279	1346629.71276 unidentified	Uncharacterized protein	42	0
AF-A0A175VP14-F1-model_v2	1539	51	1428	1369.53773 unidentified	Uncharacterized protein	44	0
AF-A0A3Q0KRJ4-F1-model_v2	2017	128	1981	13695.31116 unidentified	Nuclear receptor co-repressor related (Ncor)	40	0
AF-G4V8A8-F1-model_v2	1780	1	1513	13736.29049 unidentified	Putative collagen alpha-1(V) chain	46	1
AF-A0A175W6D9-F1-model_v2	906	11	857	1380.47253 unidentified	Uncharacterized protein	53	0
AF-A0A5S6PJU0-F1-model_v2	1033	74	868	1383.18216 unidentified	Bm323	30	0
AF-A0A5K4F6E2-F1-model_v2	2311	1013	2049	1383.18216 unidentified	PAX transactivation activation domain-interacting protein	40	0
AF-A0A077Z8N2-F1-model_v2	2428	38	1185	13879.43013 unidentified	Zinc finger protein	47	0
AF-A0A5K4F4B8-F1-model_v2	1417	4	1373	1391.35171 unidentified	Zinc finger protein Sma-Zic	37	1
AF-C1H7I0-F1-model_v2	1989	9	1219	1391.35171 unidentified	DH domain-containing protein	48	0
AF-A0A1C1CBK8-F1-model_v2	1082	122	1047	1391.35171 unidentified	Uncharacterized protein	39	0
AF-A0A3Q0KQ33-F1-model_v2	1838	48	1723	1395776.20794 unidentified	Serine/threonine kinase	52	0
AF-A0A3Q0KJ69-F1-model_v2	1777	109	1738	1432.63575 unidentified	SUN domain-containing protein	41	0
AF-A0A5K4F1Q4-F1-model_v2	2546	211	2448	14488.80016 unidentified	Uncharacterized protein	34	0
AF-A0A3Q0KBA9-F1-model_v2	1507	13	1507	144940739.56090 unidentified	Uncharacterized protein	36	1
AF-A0A0D2GA86-F1-model_v2	1891	70	1708	14760.16148 unidentified	Protein transport protein sec16	49	0
AF-A0A3Q0KUD5-F1-model_v2	2107	12	2033	1491798196.40655 unidentified	Putative tiptop	35	0
AF-A0A1C1D1A3-F1-model_v2	1668	640	1667	14956.36252 unidentified	Uncharacterized protein	54	1
AF-C1GTU3-F1-model_v2	2023	17	1719	1496087.85283 unidentified	Uncharacterized protein	58	0
AF-A0A0D2F1T7-F1-model_v2	2163	104	2052	15249.07374 unidentified	Unplaced genomic scaffold supercont1.4, whole genome shotgun sequence	57	0
AF-A0A5S6PC11-F1-model_v2	1479	75	1471	1526514.86562 unidentified	Uncharacterized protein	49	0
AF-A0A5S6PXN0-F1-model_v2	1878	92	1829	15306.51589 unidentified	Myb-like DNA-binding domain containing protein	50	0
AF-C0NVC0-F1-model_v2	1221	1	1132	1533.80336 unidentified	Uncharacterized protein	47	1
AF-A0A5S6PRG6-F1-model_v2	1034	14	931	1533.80336 unidentified	Bm5831, isoform c	47	0
AF-A0A5K4F238-F1-model_v2	1216	542	1093	1533.80336 unidentified	Uncharacterized protein	56	0
AF-U7Q0M5-F1-model_v2	2461	1188	2226	1533.80336 unidentified	Uncharacterized protein	66	0
AF-A0A0K0EJY6-F1-model_v2	1692	80	936	1533.80336 unidentified	ARID domain-containing protein	51	0
AF-U7Q4U6-F1-model_v2	1395	90	1392	1536.65944 unidentified	CMGC/CDK/CRK7 protein kinase	51	1
AF-C1H389-F1-model_v2	1502	8	1317	1545.26966 unidentified	C2H2-type domain-containing protein	48	0
AF-Q57Y65-F1-model_v2	1617	224	1425	1545.26966 unidentified	Uncharacterized protein	49	0
AF-A0A5K4ETZ7-F1-model_v2	2307	393	1968	1545.26966 unidentified	Protein kinase	43	0
AF-C1HCN4-F1-model_v2	1194	40	571	1545.26966 unidentified	Mitosis inhibitor protein kinase SWE1	52	0
AF-A0A5K4F433-F1-model_v2	2217	273	2157	1553.90394 unidentified	Uncharacterized protein	32	0
AF-A0A0D2GLC6-F1-model_v2	726	56	645	1553.90394 unidentified	Unplaced genomic scaffold supercont1.4, whole genome shotgun sequence	58	0
AF-A0A5K4EPE9-F1-model_v2	1429	66	1417	1571.32370 unidentified	WW domain-containing protein	36	0
AF-A0A077ZIG3-F1-model_v2	1428	247	1242	15842.15463 unidentified	Uncharacterized protein	41	0
AF-U7PIK3-F1-model_v2	1307	310	1290	15842.15463 unidentified	Uncharacterized protein	52	0
AF-A0A5K4F489-F1-model_v2	2426	897	2363	16.62459 unidentified	SH3_10 domain-containing protein	39	0
AF-A0A0K0JDX8-F1-model_v2	1952	25	1880	1608861.80130 unidentified	BAT2_N domain-containing protein	41	0
AF-A0A1C1CHD8-F1-model_v2	1579	438	1204	162.07101 unidentified	Uncharacterized protein	45	0
AF-A0A3Q0KSI3-F1-model_v2	1417	482	1416	167300.42178 unidentified	Putative zinc finger protein	38	1
AF-A0A5K4F4R1-F1-model_v2	1260	696	1188	169.70983 unidentified	Ig-like domain-containing protein	49	0
AF-A0A3Q0KR54-F1-model_v2	1761	162	1515	1694.45857 unidentified	Putative collagen alpha chain	46	0
AF-A0A044STA1-F1-model_v2	1973	397	1631	1694.45857 unidentified	Uncharacterized protein	40	0
AF-A0A1C1CA06-F1-model_v2	678	71	672	1697.46043 unidentified	Uncharacterized protein	56	0
AF-U7PJV2-F1-model_v2	1703	4	1451	17106.15853 unidentified	Stress response protein NST1	47	1
AF-A0A0D2E799-F1-model_v2	919	28	862	173.53818 unidentified	Unplaced genomic scaffold supercont1.1, whole genome shotgun sequence	48	0
AF-A0A3Q0KKU6-F1-model_v2	1318	85	1293	17393.33753 unidentified	Hepatoma derived growth factor, putative	48	0
AF-A0A5K4F0X5-F1-model_v2	2268	319	1701	174.49975 unidentified	Uncharacterized protein	59	0
AF-Q57Y71-F1-model_v2	1076	218	548	174.49975 unidentified	Uncharacterized protein	43	0
AF-A0A5S6PP16-F1-model_v2	1051	102	593	174.49975 unidentified	CAP-Gly domain-containing protein	59	0
AF-A0A3Q0KMZ8-F1-model_v2	1160	170	903	174.49975 unidentified	Uncharacterized protein	30	0
AF-U7PRM2-F1-model_v2	989	202	861	174.49975 unidentified	Uncharacterized protein	47	0
AF-C1H5Y5-F1-model_v2	1608	359	1536	174.49975 unidentified	Uncharacterized protein	55	0
AF-A0A3Q0KLG5-F1-model_v2	2424	121	2405	17638560.86451 unidentified	Putative helicase	44	0
AF-A0A5K4ENZ1-F1-model_v2	1323	132	1280	17655.18861 unidentified	WW domain-containing protein	35	0
AF-C0NC66-F1-model_v2	1695	69	1688	182.34172 unidentified	SANT domain-containing protein	60	0
AF-U7PX65-F1-model_v2	1919	56	1901	184288.36370 unidentified	Uncharacterized protein	41	0
AF-A0A5K4F874-F1-model_v2	2544	12	2479	18629742.67454 unidentified	Uncharacterized protein	28	0
AF-A0A5K4F0H8-F1-model_v2	1401	204	1381	1870.19793 unidentified	Fork-head domain-containing protein	39	0
AF-A0A3Q0KPB6-F1-model_v2	1843	33	1587	1876.53654 unidentified	Putative wd40 protein	51	0
AF-A0A1C1D2U9-F1-model_v2	1569	468	1431	1876.53654 unidentified	Anucleate primary sterigmata protein A	53	0
AF-A0A158Q5Z5-F1-model_v2	899	34	569	1876.53654 unidentified	Collagen IV NC1 domain-containing protein	60	0
AF-A0A5K4F440-F1-model_v2	2057	116	1899	1879.69550 unidentified	Calponin-homology (CH) domain-containing protein	35	0
AF-A0A5K4F1Q2-F1-model_v2	1919	4	1804	1879.69550 unidentified	Phorbol-ester/DAG-type domain-containing protein	43	1
AF-A0A5S6PPL0-F1-model_v2	2255	243	2122	188.69950 unidentified	Bm5288, isoform d	61	0
AF-Q38AP0-F1-model_v2	2521	336	1837	19582.76454 unidentified	Uncharacterized protein	71	0
AF-U7Q763-F1-model_v2	2067	109	1988	19796791.10737 unidentified	Uncharacterized protein	39	0
AF-A0A3Q0KSS5-F1-model_v2	2464	27	2422	1994085592.57252 unidentified	Uncharacterized protein	38	0
AF-U7PR11-F1-model_v2	2009	93	1677	20313.15483 unidentified	Tautomerase_3 domain-containing protein	46	0
AF-A0A044SPJ6-F1-model_v2	1976	25	1900	203825.49798 unidentified	BAT2_N domain-containing protein	41	0
AF-A0A077Z0N9-F1-model_v2	1013	33	918	2040.59022 unidentified	Uncharacterized protein	42	0
AF-A0A3Q0KPU8-F1-model_v2	2608	1	2608	20440669771448786944.00000 unidentified	Uncharacterized protein	46	1
AF-C0NJF1-F1-model_v2	2102	826	1830	2057.11733 unidentified	Uncharacterized protein	44	0
AF-A0A0D2EY44-F1-model_v2	1280	39	1213	2057.11733 unidentified	Unplaced genomic scaffold supercont1.5, whole genome shotgun sequence	49	0
AF-A0A3Q0KPD5-F1-model_v2	2017	11	1850	2070.39303 unidentified	Putative rootletin (Ciliary rootlet coiled-coil protein)	67	0
AF-A0A5K4F1P1-F1-model_v2	1639	244	1239	2070.39303 unidentified	SAM domain-containing protein	36	0
AF-A0A0K0DT53-F1-model_v2	1081	2	985	2070.39303 unidentified	SHSP domain-containing protein	47	1
AF-A0A3Q0KTF6-F1-model_v2	1889	225	1714	2087.16151 unidentified	Uncharacterized protein	43	0
AF-U7Q4Y7-F1-model_v2	1711	6	1706	2087.16151 unidentified	CMGC/DYRK/DYRK2 protein kinase	49	0
AF-A0A1P6C052-F1-model_v2	1827	6	1109	2100466.43299 unidentified	BMA-GEI-1	47	0
AF-A0A7I4KMD5-F1-model_v2	2017	62	2014	21311.31904 unidentified	Uncharacterized protein	40	1
AF-A0A5K4F262-F1-model_v2	1626	83	1292	21439.88415 unidentified	Uncharacterized protein	36	0
AF-A0A3Q0KNA9-F1-model_v2	1431	142	1367	214881.00072 unidentified	Uncharacterized protein	42	0
AF-A0A077ZIQ7-F1-model_v2	1410	65	1302	21503.28562 unidentified	Protein CBG12847	40	0
AF-A0A175W298-F1-model_v2	1624	233	1432	21551.81712 unidentified	Telo_bind domain-containing protein	47	0
AF-A0A3Q0KP91-F1-model_v2	1968	76	1819	2164.71006 unidentified	Uncharacterized protein	40	0
AF-A0A5K4EGP4-F1-model_v2	1568	86	1176	2168.65456 unidentified	Putative zinc finger protein	41	0
AF-U7PK13-F1-model_v2	2396	1	2396	2194705090.78075 unidentified	Uncharacterized protein	39	1
AF-A0A5K4FEU8-F1-model_v2	2370	1	2370	219524927657.61060 unidentified	BAT2_N domain-containing protein	34	1
AF-A0A150ASJ6-F1-model_v2	1635	306	1380	2229.58011 unidentified	General negative regulator of transcription subunit 4	51	0
AF-C0NWJ5-F1-model_v2	755	69	755	223.86572 unidentified	Zn(2)-C6 fungal-type domain-containing protein	53	1
AF-A0A5K4EK52-F1-model_v2	1733	45	1432	2233.02331 unidentified	Nuclear hormone receptor,putative	40	0
AF-A0A044QL75-F1-model_v2	2255	344	2217	22367.96443 unidentified	Uncharacterized protein	60	0
AF-A0A077ZD21-F1-model_v2	2673	284	2667	2253.80122 unidentified	Transmembrane cell adhesion receptor mua 3	60	0
AF-Q57ZQ4-F1-model_v2	2624	101	2568	2257.26307 unidentified	Uncharacterized protein	48	0
AF-Q57XC3-F1-model_v2	1919	150	1835	2264.09996 unidentified	Uncharacterized protein	40	0
AF-C0NEL9-F1-model_v2	909	42	840	227.18960 unidentified	Uncharacterized protein	52	0
AF-A0A5S6PLR4-F1-model_v2	2489	888	1665	227.18960 unidentified	BMA-GEI-1	41	0
AF-A0A077ZGM6-F1-model_v2	1689	147	1459	227.18960 unidentified	Uncharacterized protein	65	0
AF-A0A3Q0KL95-F1-model_v2	1070	13	1055	227.18960 unidentified	Uncharacterized protein	49	0
AF-A0A5K4F3A7-F1-model_v2	1315	307	1201	227.18960 unidentified	Uncharacterized protein	39	0
AF-A0A077ZDD7-F1-model_v2	1945	451	1603	227.18960 unidentified	Mediator of RNA polymerase II transcription subunit 13	50	0
AF-U7PNP7-F1-model_v2	1107	210	931	227.18960 unidentified	Uncharacterized protein	43	0
AF-A0A044UNN2-F1-model_v2	1005	1	624	227.18960 unidentified	Uncharacterized protein	45	1
AF-A0A0K0E001-F1-model_v2	1510	56	1468	227.18960 unidentified	TMC domain-containing protein	52	0
AF-A0A3P7E3S0-F1-model_v2	2080	22	1667	227.18960 unidentified	Fibronectin type-III domain-containing protein	46	0
AF-A0A5K4F7L8-F1-model_v2	2266	187	2266	227.18960 unidentified	Erythrocyte membrane protein, putative	37	1
AF-A0A5K4F8A4-F1-model_v2	1310	74	907	227.18960 unidentified	Uncharacterized protein	35	0
AF-U7PSU0-F1-model_v2	1719	473	1714	227.18960 unidentified	Uncharacterized protein	56	0
AF-C0NUX4-F1-model_v2	884	136	793	227.18960 unidentified	CUE domain-containing protein	48	0
AF-A0A5K4F9G4-F1-model_v2	990	10	912	227.18960 unidentified	POU domain protein	41	0
AF-A0A1C1CH70-F1-model_v2	1045	60	951	227.18960 unidentified	Uncharacterized protein	53	0
AF-A0A5K4F4H5-F1-model_v2	2540	1584	2374	227.18960 unidentified	E3 ubiquitin-protein ligase	53	0
AF-A0A0D2G2R4-F1-model_v2	483	2	464	227.18960 unidentified	Unplaced genomic scaffold supercont1.8, whole genome shotgun sequence	59	1
AF-A0A0K0ES28-F1-model_v2	2322	230	2069	227.18960 unidentified	Uncharacterized protein	61	0
AF-A0A0D2E6A9-F1-model_v2	769	112	690	227.18960 unidentified	Unplaced genomic scaffold supercont1.1, whole genome shotgun sequence	52	0
AF-A0A3P7GF88-F1-model_v2	1538	200	1254	227.18960 unidentified	Uncharacterized protein	42	0
AF-C1GUR8-F1-model_v2	970	40	870	227.18960 unidentified	Uncharacterized protein	56	0
AF-C1H267-F1-model_v2	1338	66	1047	227.18960 unidentified	C2H2-type domain-containing protein	51	0
AF-C1HDW6-F1-model_v2	695	60	612	227.18960 unidentified	Uncharacterized protein	54	0
AF-A0A044UX78-F1-model_v2	2284	341	1999	227.18960 unidentified	Histone-lysine N-methyltransferase	54	0
AF-A0A3Q0KRT0-F1-model_v2	1477	596	1137	227.18960 unidentified	Uncharacterized protein	41	0
AF-A0A3Q0KT61-F1-model_v2	883	140	803	227.18960 unidentified	Uncharacterized protein	51	0
AF-A0A044VDK5-F1-model_v2	1893	1450	1773	227.18960 unidentified	Uncharacterized protein	50	0
AF-U7PX76-F1-model_v2	2211	386	2170	227.18960 unidentified	TPR_MLP1_2 domain-containing protein	65	0
AF-A0A2K6VPV4-F1-model_v2	2312	763	1835	227.18960 unidentified	Moesin/ezrin/radixin homolog 1	40	0
AF-A0A3Q0KFL5-F1-model_v2	1278	173	989	227.18960 unidentified	Putative zinc finger protein	37	0
AF-A0A5K4EZC6-F1-model_v2	2341	338	2117	227.18960 unidentified	Uncharacterized protein	43	0
AF-U7PTY6-F1-model_v2	1795	516	1306	227.18960 unidentified	PH domain-containing protein	50	0
AF-U7Q4K0-F1-model_v2	1348	100	1274	227.18960 unidentified	Uncharacterized protein	54	0
AF-C0NTV5-F1-model_v2	2025	530	1397	227.18960 unidentified	tRNA-intron lyase	51	0
AF-A0A044URM1-F1-model_v2	1154	207	1056	227.18960 unidentified	LsmAD domain-containing protein	44	0
AF-A0A0D2GEZ6-F1-model_v2	1067	121	806	227.18960 unidentified	Unplaced genomic scaffold supercont1.4, whole genome shotgun sequence	53	0
AF-A0A175W0P9-F1-model_v2	888	253	787	227.18960 unidentified	Putative splicing factor, arginine/serine-rich 6	55	0
AF-A0A3Q0KDG3-F1-model_v2	487	56	448	227.18960 unidentified	Basic helix-loop-helix transcription factor,hes-related	45	0
AF-U7PU09-F1-model_v2	860	134	801	227.18960 unidentified	Uncharacterized protein	49	0
AF-A0A0K0EK15-F1-model_v2	1076	472	1002	227.18960 unidentified	Uncharacterized protein	61	0
AF-A0A3P7DEA7-F1-model_v2	1883	4	1653	227.18960 unidentified	Uncharacterized protein	50	1
AF-A0A175WB74-F1-model_v2	511	92	490	227.18960 unidentified	cAMP-independent regulatory protein pac2	61	0
AF-A0A077YXH2-F1-model_v2	846	30	443	230.50770 unidentified	Blgs 1	37	0
AF-A0A1C1CJ00-F1-model_v2	884	205	772	230.50770 unidentified	Uncharacterized protein	49	0
AF-A0A0N4U691-F1-model_v2	898	90	664	230.50770 unidentified	Uncharacterized protein	59	0
AF-A0A3Q0KR17-F1-model_v2	1341	239	734	230.50770 unidentified	Uncharacterized protein	43	0
AF-A0A7I4KMG5-F1-model_v2	1558	62	1288	230.50770 unidentified	Uncharacterized protein	63	0
AF-Q57XF2-F1-model_v2	1648	1261	1471	230.50770 unidentified	RNase III domain-containing protein	68	0
AF-Q38BM1-F1-model_v2	1022	83	1012	230.50770 unidentified	Uncharacterized protein	39	0
AF-Q38EH3-F1-model_v2	771	127	739	230.50770 unidentified	Uncharacterized protein	47	0
AF-A0A3Q0KS63-F1-model_v2	1540	190	1239	230.50770 unidentified	Putative collagen alpha-1(V) chain	49	0
AF-A0A044R7P9-F1-model_v2	1154	15	1005	230.50770 unidentified	C2 domain-containing protein	68	0
AF-A0A0N4UNX0-F1-model_v2	1568	9	1498	230.50770 unidentified	SPOC domain-containing protein	50	0
AF-A0A5K4ESS7-F1-model_v2	1138	303	1136	230.50770 unidentified	Uncharacterized protein	44	1
AF-U7PQA8-F1-model_v2	1329	252	664	230.50770 unidentified	Uncharacterized protein	60	0
AF-A0A0K0E5V9-F1-model_v2	1677	229	1529	230.50770 unidentified	Uncharacterized protein	50	0
AF-A0A175WAN5-F1-model_v2	1548	49	1411	230.50770 unidentified	C3H1-type domain-containing protein	51	0
AF-Q380Z7-F1-model_v2	2059	341	1830	230120.74498 unidentified	Uncharacterized protein	55	0
AF-A0A3Q0KQM0-F1-model_v2	2690	138	2467	23807161.34229 unidentified	ARID domain-containing protein	41	0
AF-C0NYI4-F1-model_v2	803	67	772	24.36278 unidentified	Uncharacterized protein	56	0
AF-A0A5K4F0W2-F1-model_v2	1872	411	1701	240.63727 unidentified	Uncharacterized protein	44	0
AF-U7PRT1-F1-model_v2	1629	12	1606	241255.26292 unidentified	Uncharacterized protein	45	0
AF-A0A1C1CF58-F1-model_v2	2154	236	2004	2418.86750 unidentified	Uncharacterized protein	57	0
AF-C1H8I3-F1-model_v2	1650	173	1576	242154.87810 unidentified	Uncharacterized protein	44	0
AF-A0A3Q0KI17-F1-model_v2	1196	5	1179	2502.45673 unidentified	Protein kintoun	54	1
AF-A0A5K4EM18-F1-model_v2	2690	1128	2646	254506.19851 unidentified	Putative adam (A disintegrin and metalloprotease)	41	0
AF-A0A0K0ELX3-F1-model_v2	1354	603	1351	26.57616 unidentified	PHB domain-containing protein	40	1
AF-C0NMN2-F1-model_v2	833	136	802	26.57616 unidentified	Uncharacterized protein	54	0
AF-A0A0D2GEJ7-F1-model_v2	1069	136	1058	26100.78612 unidentified	Unplaced genomic scaffold supercont1.6, whole genome shotgun sequence	48	0
AF-A0A044QSN1-F1-model_v2	1063	269	968	2620.52610 unidentified	FHA domain-containing protein	50	0
AF-C0NUB2-F1-model_v2	859	45	859	2624.25887 unidentified	Beta-glucosidase	93	1
AF-A0A0K0EHG8-F1-model_v2	2411	64	2410	2627.06882 unidentified	EF-hand domain-containing protein	57	1
AF-C0NHK9-F1-model_v2	1768	149	1684	26309.77909 unidentified	Protein transport protein sec16	50	0
AF-C0NW88-F1-model_v2	1802	1	1802	266846446.62446 unidentified	Uncharacterized protein	40	1
AF-U7PQZ2-F1-model_v2	1548	4	1429	2695.99637 unidentified	Uncharacterized protein	44	1
AF-A0A0D2FG32-F1-model_v2	2231	113	2095	26989.63010 unidentified	Unplaced genomic scaffold supercont1.1, whole genome shotgun sequence	51	0
AF-A0A044UTG3-F1-model_v2	2166	5	1945	2715.12653 unidentified	Histone acetyltransferase	55	1
AF-A0A5K4F126-F1-model_v2	2277	122	2277	274268451680.59534 unidentified	Uncharacterized protein	36	1
AF-A0A2K6W190-F1-model_v2	1887	406	1828	27553.66832 unidentified	Uncharacterized protein	42	0
AF-A0A5K4FC89-F1-model_v2	2548	571	2548	280618.27634 unidentified	Non-specific serine/threonine protein kinase	41	1
AF-A0A5S6PK13-F1-model_v2	1880	112	1807	280773.10344 unidentified	SET domain-containing protein	42	0
AF-U7PSF1-F1-model_v2	1567	2	1485	28236.94215 unidentified	Uncharacterized protein	45	1
AF-A0A5K4EQZ2-F1-model_v2	1780	67	1709	2833.16896 unidentified	Putative rac guanyl-nucleotide exchange factor	40	0
AF-A0A1C1CW02-F1-model_v2	1414	225	1022	2837.05017 unidentified	Telo_bind domain-containing protein	48	0
AF-A0A3Q0KGB6-F1-model_v2	2391	1136	2142	2852.63701 unidentified	Serine/threonine kinase	38	0
AF-A0A5K4F2U0-F1-model_v2	2519	1	2497	285790376958.89307 unidentified	FERM domain-containing protein	35	1
AF-A0A5K4F4V4-F1-model_v2	1611	13	1608	288573.32139 unidentified	Homeobox domain-containing protein	35	1
AF-Q580U4-F1-model_v2	2128	2	1904	29012.56331 unidentified	Uncharacterized protein	48	1
AF-A0A5K4F7U1-F1-model_v2	1033	228	920	291.48084 unidentified	Uncharacterized protein	40	0
AF-A0A5K4F2A8-F1-model_v2	1453	401	1378	291.48084 unidentified	Putative cation-transporting atpase worm	67	0
AF-A0A3Q0KL70-F1-model_v2	1450	184	1347	291.48084 unidentified	PHD-type domain-containing protein	39	0
AF-U7PZA4-F1-model_v2	1210	33	1199	291.48084 unidentified	zf-C3H1 domain-containing protein	53	0
AF-Q383C0-F1-model_v2	1992	7	1992	291.48084 unidentified	Uncharacterized protein	41	1
AF-A0A0K0E389-F1-model_v2	1638	5	1344	291.48084 unidentified	Non-specific serine/threonine protein kinase	46	1
AF-A0A175VQC9-F1-model_v2	920	68	913	291.48084 unidentified	Uncharacterized protein	47	0
AF-A0A5K4EVG5-F1-model_v2	1976	97	1975	291.48084 unidentified	Putative zinc finger protein	36	1
AF-A0A5K4EQ63-F1-model_v2	1300	68	997	291.48084 unidentified	WW domain-containing protein	36	0
AF-A0A5K4FCJ1-F1-model_v2	1161	82	1025	291.48084 unidentified	zf-C2H2_12 domain-containing protein	37	0
AF-A0A2K6VUN4-F1-model_v2	1304	63	1194	291.48084 unidentified	C3H1-type domain-containing protein	52	0
AF-Q582C5-F1-model_v2	986	19	631	296.49143 unidentified	Ubiquitin carboxyl-terminal hydrolase, putative	57	0
AF-C1GSC0-F1-model_v2	1185	77	950	296.49143 unidentified	SH3 domain-containing protein	59	0
AF-A0A044V2E6-F1-model_v2	1721	82	1460	296.49143 unidentified	Uncharacterized protein	46	0
AF-O25279-F1-model_v2	227	168	204	3_1	SpoU_sub_bind domain-containing protein	94	0
AF-P56460-F1-model_v2	385	35	261	3_1	S-adenosylmethionine synthase	96	0
AF-Q5F554-F1-model_v2	156	70	121	3_1	Ribosomal RNA large subunit methyltransferase H	95	0
AF-Q5F8F7-F1-model_v2	261	186	231	3_1	RNA methyltransferase	93	0
AF-Q5F8U0-F1-model_v2	271	104	160	3_1	RNA methyltransferase	94	0
AF-Q5F9Z8-F1-model_v2	428	362	423	3_1	Cell division protein ZipA	77	0
AF-Q5FAC0-F1-model_v2	389	25	265	3_1	S-adenosylmethionine synthase	95	0
AF-P43912-F1-model_v2	246	90	130	3_1	tRNA (guanine-N(1)-)-methyltransferase	96	0
AF-P44470-F1-model_v2	155	71	119	3_1	Ribosomal RNA large subunit methyltransferase H	96	0
AF-P44676-F1-model_v2	241	80	130	3_1	Uncharacterized tRNA/rRNA methyltransferase HI_0380	93	0
AF-P45311-F1-model_v2	337	173	337	3_1	GTP 3',8-cyclase	92	1
AF-Q8DNE3-F1-model_v2	252	183	228	3_1	Possible rRNA/tRNA methylase	95	0
AF-Q8DNP2-F1-model_v2	150	1	137	3_1	Uncharacterized protein	92	1
AF-Q8DQH0-F1-model_v2	396	28	273	3_1	S-adenosylmethionine synthase	95	0
AF-Q0P978-F1-model_v2	542	118	444	3_1	Highly acidic protein	58	0
AF-Q0P9F8-F1-model_v2	398	25	273	3_1	Methionine adenosyltransferase	96	0
AF-Q0PBY4-F1-model_v2	227	159	202	3_1	Putative rRNA methylase	96	0
AF-Q9PIB6-F1-model_v2	460	1	76	3_1	GTPase Der	81	1
AF-Q9CB29-F1-model_v2	182	103	140	3_1	Possible RNA methyltransferase	94	0
AF-Q9CBT2-F1-model_v2	511	20	456	3_1	Possible hydrolase	92	0
AF-P36245-F1-model_v2	255	90	128	3_1	tRNA (guanine-N(1)-)-methyltransferase	95	0
AF-P65386-F1-model_v2	329	15	329	3_1	GTP 3',8-cyclase	93	1
AF-Q8ZKB9-F1-model_v2	285	14	131	3_1	Putative inner membrane protein	93	0
AF-Q8ZL60-F1-model_v2	157	80	118	3_1	tRNA (cytidine(34)-2'-O)-methyltransferase	95	0
AF-Q8ZM52-F1-model_v2	259	182	231	3_1	Ribosomal RNA small subunit methyltransferase E	90	0
AF-Q8ZM56-F1-model_v2	243	34	210	3_1	Putative outer membrane lipoprotein	82	0
AF-Q8ZMM4-F1-model_v2	504	35	444	3_1	Tricarboxylic transport protein	88	0
AF-Q8ZP32-F1-model_v2	366	60	295	3_1	CaCA family, sodium-calcium/proton antiporter	82	0
AF-Q8ZQ17-F1-model_v2	1067	607	888	3_1	Ribonuclease E	66	0
AF-C0NAA1-F1-model_v2	1104	560	1075	3_1	Chitin-binding type-3 domain-containing protein	68	0
AF-C0NAB4-F1-model_v2	965	273	425	3_1	Histidine kinase	63	0
AF-C0NB91-F1-model_v2	571	237	494	3_1	Uncharacterized protein	59	0
AF-C0NBE3-F1-model_v2	620	60	606	3_1	Carboxypeptidase	86	0
AF-C0NBV7-F1-model_v2	565	48	431	3_1	NTF2 and RRM domain-containing protein	62	0
AF-C0NBW1-F1-model_v2	477	121	250	3_1	Uncharacterized protein	70	0
AF-C0NCH4-F1-model_v2	496	2	315	3_1	Ornithine decarboxylase antizyme	56	1
AF-C0NCX2-F1-model_v2	321	27	319	3_1	Uncharacterized protein	63	1
AF-C0NDJ6-F1-model_v2	703	54	538	3_1	DUF500 domain-containing protein	57	0
AF-C0NDP8-F1-model_v2	701	106	645	3_1	Uncharacterized protein	43	0
AF-C0NE41-F1-model_v2	531	47	356	3_1	Uncharacterized protein	57	0
AF-C0NE46-F1-model_v2	379	207	313	3_1	C2H2-type domain-containing protein	67	0
AF-C0NE73-F1-model_v2	594	237	458	3_1	Vacuolar amino acid transporter 1	68	0
AF-C0NEI8-F1-model_v2	514	53	272	3_1	Myb-like domain-containing protein	60	0
AF-C0NER8-F1-model_v2	946	29	941	3_1	Exo-beta-1,3-glucanase Exg0	81	0
AF-C0NEY0-F1-model_v2	189	110	174	3_1	tRNA guanylyltransferase	78	0
AF-C0NFJ4-F1-model_v2	531	138	502	3_1	Uncharacterized protein	66	0
AF-C0NFW2-F1-model_v2	1355	275	1219	3_1	C2H2-type domain-containing protein	50	0
AF-C0NG53-F1-model_v2	766	1	297	3_1	SAS4 domain-containing protein	57	1
AF-C0NGC5-F1-model_v2	1002	468	1000	3_1	Uncharacterized protein	60	1
AF-C0NGX2-F1-model_v2	797	79	698	3_1	Uncharacterized protein	54	0
AF-C0NH05-F1-model_v2	651	287	596	3_1	Uncharacterized protein	58	0
AF-C0NHC7-F1-model_v2	2159	2008	2158	3_1	Autophagy-related protein 2	61	1
AF-C0NHE5-F1-model_v2	1205	101	809	3_1	RING-13 finger domain-containing protein	61	0
AF-C0NHL2-F1-model_v2	1315	5	728	3_1	GAS2 domain-containing protein	51	1
AF-C0NHW9-F1-model_v2	123	24	115	3_1	Uncharacterized protein	47	0
AF-C0NKA6-F1-model_v2	1068	745	814	3_1	Nuclear pore complex protein	75	0
AF-C0NKW5-F1-model_v2	734	8	596	3_1	Uncharacterized protein	52	0
AF-C0NM40-F1-model_v2	721	32	545	3_1	Histone-lysine N-methyltransferase SET9	64	0
AF-C0NMN7-F1-model_v2	584	49	544	3_1	C2H2-type domain-containing protein	53	0
AF-C0NMW3-F1-model_v2	1006	823	1006	3_1	Uncharacterized protein	73	1
AF-C0NN95-F1-model_v2	462	198	391	3_1	RNA methyltransferase	77	0
AF-C0NNL5-F1-model_v2	1228	11	1095	3_1	Chimerin	56	0
AF-C0NNQ6-F1-model_v2	384	15	308	3_1	Uncharacterized protein	64	0
AF-C0NNV5-F1-model_v2	457	46	415	3_1	Kinase	71	0
AF-C0NPR3-F1-model_v2	308	108	263	3_1	Uncharacterized protein	56	0
AF-C0NQK5-F1-model_v2	356	4	83	3_1	Deoxycytidylate deaminase	86	1
AF-C0NR61-F1-model_v2	735	201	735	3_1	C2H2-type domain-containing protein	79	1
AF-C0NRD5-F1-model_v2	1212	1	491	3_1	Uncharacterized protein	65	1
AF-C0NRI2-F1-model_v2	703	2	615	3_1	Uncharacterized protein	50	1
AF-C0NST3-F1-model_v2	418	43	236	3_1	Ribosomal_S7 domain-containing protein	71	0
AF-C0NTD5-F1-model_v2	663	47	658	3_1	Uncharacterized protein	41	0
AF-C0NTG1-F1-model_v2	697	28	436	3_1	Acetoacetyl-CoA synthase	88	0
AF-C0NTY0-F1-model_v2	755	43	745	3_1	Uncharacterized protein	49	0
AF-C0NUF4-F1-model_v2	644	87	585	3_1	Uncharacterized protein	61	0
AF-C0NV12-F1-model_v2	398	56	191	3_1	Aspartic endopeptidase Pep2	84	0
AF-C0NX13-F1-model_v2	1716	33	1687	3_1	DNA topoisomerase 2	66	0
AF-C0NX67-F1-model_v2	319	3	218	3_1	DUF833 domain-containing protein	87	1
AF-C0NX86-F1-model_v2	465	2	444	3_1	Methionine aminopeptidase 2-2	84	1
AF-C0NXD9-F1-model_v2	423	211	350	3_1	C2H2-type domain-containing protein	54	0
AF-C0NXQ0-F1-model_v2	380	266	349	3_1	Uncharacterized protein	85	0
AF-C0NXT6-F1-model_v2	258	181	232	3_1	Nucleolar essential protein	88	0
AF-C0NY71-F1-model_v2	142	35	105	3_1	Uncharacterized protein	40	0
AF-C0NY97-F1-model_v2	1509	48	1277	3_1	Uncharacterized protein	63	0
AF-C0NZF7-F1-model_v2	1498	344	1448	3_1	MRC1 domain-containing protein	50	0
AF-C0NZL7-F1-model_v2	641	10	610	3_1	C2H2-type domain-containing protein	62	0
AF-C0NZV2-F1-model_v2	625	53	604	3_1	Uncharacterized protein	53	0
AF-C0P071-F1-model_v2	271	40	183	3_1	Uncharacterized protein	82	0
AF-C0P0R8-F1-model_v2	607	54	598	3_1	Triacylglycerol lipase	51	0
AF-A0A0A2V0U5-F1-model_v2	923	68	266	3_1	Response regulatory domain-containing protein	53	0
AF-A0A0A2V2N2-F1-model_v2	606	131	226	3_1	Calpain catalytic domain-containing protein	70	0
AF-A0A0A2V5C7-F1-model_v2	1286	6	1205	3_1	Pyruvate decarboxylase	75	0
AF-A0A0A2V5I5-F1-model_v2	435	169	382	3_1	Uncharacterized protein	66	0
AF-A0A0A2V678-F1-model_v2	350	65	339	3_1	Uncharacterized protein	42	0
AF-A0A0A2VMI3-F1-model_v2	1365	31	931	3_1	HECT domain-containing protein	67	0
AF-C1GNC9-F1-model_v2	1724	32	1692	3_1	Ubiquitinyl hydrolase 1	60	0
AF-C1GP86-F1-model_v2	211	82	148	3_1	DUF431 domain-containing protein	88	0
AF-C1GPE6-F1-model_v2	1585	76	1000	3_1	Uncharacterized protein	74	0
AF-C1GPW7-F1-model_v2	572	137	267	3_1	Uncharacterized protein	67	0
AF-C1GQ79-F1-model_v2	564	43	486	3_1	Uncharacterized protein	40	0
AF-C1GQG6-F1-model_v2	670	24	646	3_1	Uncharacterized protein	75	0
AF-C1GRR7-F1-model_v2	228	43	169	3_1	Uncharacterized protein	56	0
AF-C1GTC1-F1-model_v2	1674	452	1573	3_1	F-box domain-containing protein	56	0
AF-C1GU05-F1-model_v2	641	69	630	3_1	Ubiquitin carboxyl-terminal hydrolase	73	0
AF-C1GU69-F1-model_v2	423	89	253	3_1	Uncharacterized protein	61	0
AF-C1GUD3-F1-model_v2	1778	1113	1240	3_1	Uncharacterized protein	53	0
AF-C1GVR1-F1-model_v2	1027	990	1027	3_1	Uncharacterized protein	73	1
AF-C1GW49-F1-model_v2	676	97	666	3_1	Uncharacterized protein	54	0
AF-C1GWK6-F1-model_v2	392	46	277	3_1	S-adenosylmethionine synthase	96	0
AF-C1GWU1-F1-model_v2	585	77	555	3_1	DNA replication regulator SLD2	59	0
AF-C1GX10-F1-model_v2	679	145	643	3_1	Uncharacterized protein	53	0
AF-C1GX53-F1-model_v2	142	14	128	3_1	Endo/exonuclease/phosphatase domain-containing protein	56	0
AF-C1GXB2-F1-model_v2	1788	1	1749	3_1	DNA topoisomerase 2	68	1
AF-C1GXS6-F1-model_v2	590	202	579	3_1	WD repeat-containing protein	77	0
AF-C1GXU5-F1-model_v2	930	9	897	3_1	Uncharacterized protein	60	0
AF-C1GYS0-F1-model_v2	499	172	444	3_1	Uncharacterized protein	58	0
AF-C1GZB4-F1-model_v2	415	106	352	3_1	Autophagy-related protein 29	58	0
AF-C1GZC7-F1-model_v2	1141	549	1132	3_1	Rab-GAP TBC domain-containing protein	55	0
AF-C1H085-F1-model_v2	816	86	692	3_1	Uncharacterized protein	51	0
AF-C1H0W3-F1-model_v2	1088	59	216	3_1	DUF2183 domain-containing protein	57	0
AF-C1H1X6-F1-model_v2	854	419	741	3_1	Uncharacterized protein	58	0
AF-C1H258-F1-model_v2	247	33	183	3_1	Uncharacterized protein	49	0
AF-C1H2A7-F1-model_v2	459	33	423	3_1	Uncharacterized protein	67	0
AF-C1H2E6-F1-model_v2	549	56	500	3_1	Uncharacterized protein	57	0
AF-C1H2H6-F1-model_v2	1519	166	1518	3_1	Uncharacterized protein	46	1
AF-C1H2K2-F1-model_v2	1126	216	934	3_1	Probable E3 ubiquitin ligase complex SCF subunit sconB	65	0
AF-C1H397-F1-model_v2	1197	209	1045	3_1	Nonselective cation channel	59	0
AF-C1H3H7-F1-model_v2	387	46	132	3_1	Uncharacterized protein	50	0
AF-C1H3K2-F1-model_v2	864	4	173	3_1	DNA replication initiation factor Cdc45	75	1
AF-C1H3Q6-F1-model_v2	404	322	390	3_1	tRNA(His) guanylyltransferase	76	0
AF-C1H473-F1-model_v2	1510	1064	1370	3_1	Uncharacterized protein	66	0
AF-C1H4E4-F1-model_v2	1135	928	1133	3_1	ATP-dependent DNA helicase	64	1
AF-C1H536-F1-model_v2	619	1	284	3_1	DNA-(Apurinic or apyrimidinic site) lyase	76	1
AF-C1H7F7-F1-model_v2	896	205	575	3_1	Condensin complex subunit 2	58	0
AF-C1H8H0-F1-model_v2	623	495	552	3_1	RNA methyltransferase	64	0
AF-C1H8J5-F1-model_v2	195	15	136	3_1	Uncharacterized protein	28	0
AF-C1HAW6-F1-model_v2	461	96	450	3_1	cAMP-independent regulatory protein pac2	64	0
AF-C1HAY9-F1-model_v2	374	88	197	3_1	18S rRNA aminocarboxypropyltransferase	72	0
AF-C1HBJ8-F1-model_v2	283	36	171	3_1	Uncharacterized protein	63	0
AF-C1HCD1-F1-model_v2	754	278	508	3_1	SAE2 domain-containing protein	60	0
AF-G3XD10-F1-model_v2	387	1	273	3_1	Heme d1 biosynthesis protein NirJ	95	1
AF-Q9HVQ8-F1-model_v2	850	547	847	3_1	Probable oxidoreductase	87	1
AF-Q9HZA6-F1-model_v2	919	243	856	3_1	Motility hub protein FimV	66	0
AF-Q9I3S0-F1-model_v2	203	78	127	3_1	tRNA-uridine aminocarboxypropyltransferase	88	0
AF-Q9I4G8-F1-model_v2	685	106	680	3_1	Lipoxygenase LoxA	95	0
AF-Q329P8-F1-model_v2	157	80	118	3_1	tRNA (cytidine(34)-2'-O)-methyltransferase	95	0
AF-Q32BD7-F1-model_v2	321	28	244	3_1	Uncharacterized protein	89	0
AF-Q32C11-F1-model_v2	384	23	261	3_1	S-adenosylmethionine synthase	96	0
AF-Q32CY1-F1-model_v2	255	90	127	3_1	tRNA (guanine-N(1)-)-methyltransferase	95	0
AF-Q32EU4-F1-model_v2	124	13	115	3_1	Uncharacterized protein	30	0
AF-Q32GZ0-F1-model_v2	366	60	295	3_1	Sodium-calcium/proton antiporter	83	0
AF-K0EGR1-F1-model_v2	327	247	298	3_1	tRNA/rRNA methyltransferase	85	0
AF-K0ELZ7-F1-model_v2	265	190	236	3_1	Putative ribosomal RNA methyltransferase	96	0
AF-K0EPB7-F1-model_v2	266	195	240	3_1	Ribosomal RNA methyltransferase	94	0
AF-K0EQ57-F1-model_v2	361	77	351	3_1	Uncharacterized protein	57	0
AF-K0ETX6-F1-model_v2	399	2	109	3_1	Dephospho-CoA kinase	95	1
AF-K0EX58-F1-model_v2	172	89	145	3_1	SpoU_methylase domain-containing protein	92	0
AF-K0F1J5-F1-model_v2	535	342	531	3_1	VWFA domain-containing protein	91	1
AF-K0F1V0-F1-model_v2	793	45	543	3_1	Uncharacterized protein	55	0
AF-K0F2H5-F1-model_v2	278	203	247	3_1	tRNA/rRNA methyltransferase SpoU	94	0
AF-K0F7L9-F1-model_v2	520	1	267	3_1	Peptide chain release factor 3	85	1
AF-K0F7Y2-F1-model_v2	403	23	279	3_1	S-adenosylmethionine synthase	95	0
AF-A0A0H5S5Y9-F1-model_v2	818	11	760	3_1	BMA-OSM-5	75	0
AF-A0A0H5S6P1-F1-model_v2	657	46	535	3_1	Bm2016	46	0
AF-A0A0H5S743-F1-model_v2	383	44	327	3_1	Bm6638	66	0
AF-A0A0I9N8S5-F1-model_v2	1633	213	1480	3_1	Bm6965	70	0
AF-A0A0I9N990-F1-model_v2	1087	6	460	3_1	BMA-TRPP-11	84	0
AF-A0A0J9XPA4-F1-model_v2	412	99	412	3_1	Bm2866, isoform a	86	1
AF-A0A0J9XPK3-F1-model_v2	853	151	808	3_1	BMA-RSR-2	52	0
AF-A0A0J9XRG2-F1-model_v2	770	41	703	3_1	Bm3591, isoform b	58	0
AF-A0A0J9Y014-F1-model_v2	315	28	256	3_1	Bm594, isoform c	44	0
AF-A0A0J9Y2H5-F1-model_v2	1332	9	1277	3_1	BMA-MIG-38	47	0
AF-A0A0J9Y428-F1-model_v2	1364	796	1218	3_1	BMA-TAG-214	53	0
AF-A0A0J9Y9Z4-F1-model_v2	1063	845	1055	3_1	Bm3481, isoform c	61	0
AF-A0A0J9YC06-F1-model_v2	916	50	829	3_1	Armadillo/beta-catenin-like repeat family protein	63	0
AF-A0A0K0IZX0-F1-model_v2	342	192	241	3_1	Bm14004	76	0
AF-A0A0K0JFF4-F1-model_v2	571	196	549	3_1	Bm4614	49	0
AF-A0A0K0JN70-F1-model_v2	232	156	203	3_1	Bm6449	91	0
AF-A0A0K0JNH1-F1-model_v2	1335	20	649	3_1	BMA-NPP-8	81	0
AF-A0A0K0JQJ4-F1-model_v2	1147	611	1104	3_1	Bm7005	78	0
AF-A0A158PZ56-F1-model_v2	1280	84	800	3_1	BMA-DRSH-1, isoform c	70	0
AF-A0A1P6BGD0-F1-model_v2	948	220	727	3_1	14_3_3 domain-containing protein	52	0
AF-A0A1P6CAK3-F1-model_v2	796	72	692	3_1	BMA-TAG-273, isoform z	64	0
AF-A0A1P6CDN1-F1-model_v2	490	38	408	3_1	Bm7882, isoform b	68	0
AF-A0A1U7F3N4-F1-model_v2	970	573	756	3_1	Bm8116	56	0
AF-A0A1U7F3X6-F1-model_v2	780	709	780	3_1	BMA-RGL-1	71	1
AF-A0A5S6P7N1-F1-model_v2	754	312	708	3_1	Uncharacterized protein	36	0
AF-A0A5S6P990-F1-model_v2	2540	967	2540	3_1	Chitin binding Peritrophin-A domain containing protein	53	1
AF-A0A5S6P9K7-F1-model_v2	1364	372	1151	3_1	Bm12943	37	0
AF-A0A5S6PBN2-F1-model_v2	874	395	847	3_1	BMA-SWP-1, isoform e	59	0
AF-A0A5S6PBZ0-F1-model_v2	904	36	880	3_1	Uncharacterized protein	47	0
AF-A0A5S6PC06-F1-model_v2	965	36	960	3_1	Uncharacterized protein	44	0
AF-A0A5S6PCF4-F1-model_v2	499	60	452	3_1	Uncharacterized protein	43	0
AF-A0A5S6PCJ7-F1-model_v2	322	2	205	3_1	Peptidase_S15 domain-containing protein	60	1
AF-A0A5S6PER2-F1-model_v2	158	12	154	3_1	Uncharacterized protein	73	1
AF-A0A5S6PG41-F1-model_v2	1896	417	1234	3_1	BMA-PAC-1	40	0
AF-A0A5S6PGK2-F1-model_v2	910	38	821	3_1	Uncharacterized protein	77	0
AF-A0A5S6PGT2-F1-model_v2	1237	82	1236	3_1	BMA-LIN-10	48	1
AF-A0A5S6PHA1-F1-model_v2	531	164	531	3_1	BMA-RPY-1	67	1
AF-A0A5S6PI12-F1-model_v2	1195	13	680	3_1	Bm2589	76	0
AF-A0A5S6PJK7-F1-model_v2	1095	152	915	3_1	Bm3169, isoform b	57	0
AF-A0A5S6PJQ0-F1-model_v2	1260	1	346	3_1	BMA-GLO-4	79	1
AF-A0A5S6PKZ0-F1-model_v2	1157	597	1094	3_1	Uncharacterized protein	52	0
AF-A0A5S6PNC5-F1-model_v2	1277	78	768	3_1	Moesin/ezrin/radixin homolog 1	51	0
AF-A0A5S6PNM5-F1-model_v2	1219	58	922	3_1	BMA-TAG-218, isoform c	57	0
AF-A0A5S6PQ74-F1-model_v2	2139	32	1454	3_1	Histone acetyltransferase	56	0
AF-A0A5S6PRK7-F1-model_v2	1316	32	1247	3_1	Chitin synthase	74	0
AF-A0A5S6PSQ5-F1-model_v2	1203	46	1122	3_1	Bm6546, isoform f	79	0
AF-A0A5S6PTD1-F1-model_v2	580	373	567	3_1	ANK_REP_REGION domain-containing protein	71	0
AF-A0A5S6PUA5-F1-model_v2	1573	247	1572	3_1	tRNA (adenine(58)-N(1))-methyltransferase non-catalytic subunit TRM6	53	1
AF-A0A5S6PUE8-F1-model_v2	871	160	810	3_1	Bm7169, isoform g; Bm7169, isoform h	49	0
AF-A0A5S6PWA7-F1-model_v2	1070	5	1001	3_1	Uncharacterized protein	45	1
AF-A0A5S6PWB1-F1-model_v2	858	77	651	3_1	F-box domain-containing protein	47	0
AF-A0A5S6PWM2-F1-model_v2	1065	46	993	3_1	Uncharacterized protein	45	0
AF-A0A5S6PXX8-F1-model_v2	288	8	144	3_1	Uncharacterized protein	66	0
AF-A0A7I4KG27-F1-model_v2	1448	1323	1448	3_1	BMA-DENN-4	76	1
AF-A0A7I4KJ21-F1-model_v2	302	48	264	3_1	Carbonic anhydrase	87	0
AF-A0A7I4KJP0-F1-model_v2	555	132	392	3_1	Bm5776	53	0
AF-A8Q9D7-F1-model_v2	923	29	643	3_1	BMA-XPF-1	79	0
AF-A0A0H3GIX5-F1-model_v2	228	79	132	3_1	tRNA (cytidine/uridine-2'-O-)-methyltransferase TrmJ	91	0
AF-A0A0H3GKA8-F1-model_v2	329	29	329	3_1	GTP 3',8-cyclase	93	1
AF-A0A0H3GTM3-F1-model_v2	244	81	133	3_1	tRNA (cytidine/uridine-2'-O-)-methyltransferase TrmJ	91	0
AF-A0A0H3GU39-F1-model_v2	255	90	127	3_1	tRNA (guanine-N(1)-)-methyltransferase	95	0
AF-A0A0H3GWV8-F1-model_v2	232	108	161	3_1	tRNA-uridine aminocarboxypropyltransferase	87	0
AF-A0A0H3GXA6-F1-model_v2	157	80	118	3_1	tRNA (cytidine(34)-2'-O)-methyltransferase	94	0
AF-A0A0N4UII0-F1-model_v2	446	89	445	3_1	Uncharacterized protein	83	1
AF-A0A0N4UIQ5-F1-model_v2	549	17	473	3_1	Uncharacterized protein	84	0
AF-A0A0N4UMH3-F1-model_v2	111	16	81	3_1	Uncharacterized protein	91	0
AF-A0A0N4UR77-F1-model_v2	1148	67	934	3_1	Uncharacterized protein	62	0
AF-A0A158Q3E0-F1-model_v2	1228	6	318	3_1	Coatomer subunit alpha	82	0
AF-Q384C0-F1-model_v2	1216	68	843	3_1	Bms1-type G domain-containing protein	70	0
AF-Q385J3-F1-model_v2	918	333	793	3_1	Uncharacterized protein	70	0
AF-Q38E57-F1-model_v2	307	89	290	3_1	PSP1 C-terminal domain-containing protein	68	0
AF-Q38EA6-F1-model_v2	347	109	312	3_1	Uncharacterized protein	58	0
AF-Q57TS6-F1-model_v2	836	322	480	3_1	Uncharacterized protein	78	0
AF-Q57U66-F1-model_v2	559	86	559	3_1	Aldedh domain-containing protein	80	1
AF-Q57XV5-F1-model_v2	511	11	500	3_1	Structure-specific endonuclease subunit SLX1 homolog	68	0
AF-Q57YV4-F1-model_v2	1028	112	657	3_1	Kinetoplast-associated protein, putative	62	0
AF-Q57ZA6-F1-model_v2	1572	7	1389	3_1	Uncharacterized protein	54	0
AF-Q57ZE5-F1-model_v2	789	109	757	3_1	Uncharacterized protein	56	0
AF-Q581W0-F1-model_v2	1495	145	1297	3_1	RING-type domain-containing protein	45	0
AF-A0A3Q0KFC2-F1-model_v2	1988	507	1972	3_1	Paramyosin	74	0
AF-A0A3Q0KJ23-F1-model_v2	943	93	692	3_1	Putative ftz-F1 interacting protein	37	0
AF-A0A3Q0KJU1-F1-model_v2	560	161	473	3_1	Upf3 regulator of nonsense transcripts-like protein	57	0
AF-A0A3Q0KKS4-F1-model_v2	746	1	690	3_1	Uncharacterized protein	34	1
AF-A0A3Q0KKW8-F1-model_v2	1154	25	592	3_1	Putative hepatoma derived growth factor	54	0
AF-A0A3Q0KLF5-F1-model_v2	2113	498	1916	3_1	Putative titin	57	0
AF-A0A3Q0KLL2-F1-model_v2	730	92	678	3_1	Putative cement protein 3B variant 1	42	0
AF-A0A3Q0KMK0-F1-model_v2	501	257	461	3_1	Uncharacterized protein	40	0
AF-A0A3Q0KN15-F1-model_v2	1537	212	1461	3_1	Rho-type gtpase activating protein, putative	48	0
AF-A0A3Q0KPA7-F1-model_v2	866	73	437	3_1	BZIP domain-containing protein	43	0
AF-A0A3Q0KPN9-F1-model_v2	692	25	688	3_1	Alzheimer's disease beta-amyloid related	57	1
AF-A0A3Q0KQ15-F1-model_v2	1266	574	1205	3_1	Putative asparagine-rich antigen	36	0
AF-A0A3Q0KQ61-F1-model_v2	2168	332	1326	3_1	Protein kinase	51	0
AF-A0A3Q0KRC8-F1-model_v2	961	171	887	3_1	ADA3-like	56	0
AF-A0A3Q0KRN6-F1-model_v2	1106	2	1077	3_1	Putative zinc finger protein	43	1
AF-A0A3Q0KSH6-F1-model_v2	972	3	953	3_1	Transcription factor, putative	37	1
AF-A0A3Q0KU31-F1-model_v2	822	2	729	3_1	Serine/threonine kinase	54	1
AF-A0A5K4EBX0-F1-model_v2	449	209	415	3_1	Troponin I (TnI), putative	61	0
AF-A0A5K4EPV4-F1-model_v2	1332	984	1156	3_1	Serine/threonine kinase	64	0
AF-A0A5K4EQX5-F1-model_v2	379	114	333	3_1	C2H2-type domain-containing protein	63	0
AF-A0A5K4EXM2-F1-model_v2	509	43	498	3_1	HORMA domain-containing protein	72	0
AF-A0A5K4F1C7-F1-model_v2	1072	120	338	3_1	GATA-type domain-containing protein	41	0
AF-A0A5K4F2A2-F1-model_v2	890	52	856	3_1	G_PROTEIN_RECEP_F1_2 domain-containing protein	54	0
AF-A0A5K4F2U2-F1-model_v2	1064	226	849	3_1	GATA-type domain-containing protein	41	0
AF-A0A5K4F3S9-F1-model_v2	1228	50	1160	3_1	C-type lectin domain-containing protein	43	0
AF-A0A5K4F542-F1-model_v2	2143	278	746	3_1	PKS_ER domain-containing protein	59	0
AF-A0A5K4FBZ6-F1-model_v2	1496	6	1419	3_1	ATP-grasp domain-containing protein	51	0
AF-A0A5K4FCE0-F1-model_v2	2333	1326	2212	3_1	Uncharacterized protein	51	0
AF-A0A5K4FCH0-F1-model_v2	1158	278	980	3_1	Uncharacterized protein	38	0
AF-A0A5K4FFL9-F1-model_v2	773	76	512	3_1	Uncharacterized protein	67	0
AF-G4LZ89-F1-model_v2	696	24	676	3_1	Cement protein 3B variant 1, putative	41	0
AF-G4V8V6-F1-model_v2	748	22	652	3_1	Phosphatidate phosphatase	60	0
AF-U7PHI1-F1-model_v2	617	31	594	3_1	Uncharacterized protein	55	0
AF-U7PK45-F1-model_v2	898	224	868	3_1	Uncharacterized protein	65	0
AF-U7PK61-F1-model_v2	1614	406	1394	3_1	MRC1 domain-containing protein	49	0
AF-U7PKC4-F1-model_v2	397	47	281	3_1	S-adenosylmethionine synthase	96	0
AF-U7PMK8-F1-model_v2	914	168	842	3_1	Calcium/proton exchanger	60	0
AF-U7PMT5-F1-model_v2	1416	141	1355	3_1	Uncharacterized protein	54	0
AF-U7PPH5-F1-model_v2	203	76	122	3_1	Uncharacterized protein	92	0
AF-U7PRN6-F1-model_v2	1334	45	1292	3_1	Lipase_3 domain-containing protein	53	0
AF-U7PS65-F1-model_v2	1239	47	149	3_1	Uncharacterized protein	66	0
AF-U7PSM2-F1-model_v2	667	126	663	3_1	MFS domain-containing protein	72	1
AF-U7PTC8-F1-model_v2	1238	248	1129	3_1	Uncharacterized protein	52	0
AF-U7PUL1-F1-model_v2	887	129	885	3_1	Zn(2)-C6 fungal-type domain-containing protein	62	1
AF-U7PW57-F1-model_v2	682	101	607	3_1	M-phase inducer phosphatase	56	0
AF-U7PXL7-F1-model_v2	259	51	167	3_1	Uncharacterized protein	83	0
AF-U7PXX8-F1-model_v2	325	1	264	3_1	Uncharacterized protein	67	1
AF-U7PYN1-F1-model_v2	1358	127	672	3_1	Uncharacterized protein	65	0
AF-U7PZ33-F1-model_v2	482	55	449	3_1	Cir_N domain-containing protein	61	0
AF-U7Q210-F1-model_v2	720	2	198	3_1	Mitochondrial Rho GTPase	82	1
AF-U7Q2C9-F1-model_v2	728	246	387	3_1	HET domain-containing protein	76	0
AF-U7Q547-F1-model_v2	496	2	136	3_1	Uncharacterized protein	71	1
AF-U7Q644-F1-model_v2	460	256	407	3_1	Uncharacterized protein	50	0
AF-U7Q675-F1-model_v2	563	36	472	3_1	PCI domain-containing protein	72	0
AF-U7Q7H8-F1-model_v2	879	55	507	3_1	MYST-type HAT domain-containing protein	57	0
AF-U7Q846-F1-model_v2	509	73	293	3_1	Uncharacterized protein	62	0
AF-U7Q893-F1-model_v2	770	206	738	3_1	H/ACA ribonucleoprotein complex non-core subunit NAF1	55	0
AF-U7Q8E2-F1-model_v2	772	112	463	3_1	Uncharacterized protein	57	0
AF-A0A044QJN4-F1-model_v2	999	60	788	3_1	Uncharacterized protein	70	0
AF-A0A044QXE5-F1-model_v2	1261	380	879	3_1	Tyrosine-protein kinase	69	0
AF-A0A044RDK8-F1-model_v2	565	5	435	3_1	Protein kinase domain-containing protein	61	1
AF-A0A044SWY2-F1-model_v2	476	26	407	3_1	Uncharacterized protein	72	0
AF-A0A044U6C6-F1-model_v2	835	201	684	3_1	Uncharacterized protein	67	0
AF-A0A044U8R5-F1-model_v2	718	51	289	3_1	F-box domain-containing protein	73	0
AF-A0A044UMC8-F1-model_v2	729	127	189	3_1	Uncharacterized protein	52	0
AF-A0A044VA37-F1-model_v2	1102	554	1041	3_1	Eukaryotic translation initiation factor 3 subunit A	72	0
AF-A0A077Z1I0-F1-model_v2	544	29	237	3_1	CAP GLY domain containing protein	50	0
AF-A0A077Z303-F1-model_v2	868	6	860	3_1	Homeobox protein prospero	53	0
AF-A0A077Z3P3-F1-model_v2	1252	47	461	3_1	Nucleoporin N and Nucleoporin C domain containing protein	73	0
AF-A0A077ZAG8-F1-model_v2	630	52	609	3_1	DUF3513 domain containing protein	55	0
AF-A0A077ZDT4-F1-model_v2	1087	338	1070	3_1	Rep fac-A 3 and RAI16-like domain containing prot ein	66	0
AF-A0A077ZDW0-F1-model_v2	679	267	645	3_1	CUB and Ldl recept a domain containing protein	61	0
AF-A0A077ZHY5-F1-model_v2	396	2	172	3_1	ThiI and THUMP domain containing protein	93	1
AF-A0A0K0DS31-F1-model_v2	202	1	29	3_1	Uncharacterized protein	83	1
AF-A0A0K0DSF1-F1-model_v2	655	57	469	3_1	Uncharacterized protein	53	0
AF-A0A0K0DUX0-F1-model_v2	226	157	200	3_1	Uncharacterized protein	91	0
AF-A0A0K0DY95-F1-model_v2	445	29	444	3_1	Uncharacterized protein	64	1
AF-A0A0K0E114-F1-model_v2	400	216	393	3_1	SERPIN domain-containing protein	85	0
AF-A0A0K0E2L8-F1-model_v2	465	390	465	3_1	UBX domain-containing protein	79	1
AF-A0A0K0E531-F1-model_v2	739	292	726	3_1	ZP domain-containing protein	57	0
AF-A0A0K0E7Q1-F1-model_v2	549	331	524	3_1	INCENP_ARK-bind domain-containing protein	62	0
AF-A0A0K0E8U5-F1-model_v2	414	24	329	3_1	Ground-like domain-containing protein	61	0
AF-A0A0K0E9S3-F1-model_v2	703	33	599	3_1	Uncharacterized protein	54	0
AF-A0A0K0EAJ1-F1-model_v2	935	399	576	3_1	Uncharacterized protein	63	0
AF-A0A0K0EAQ2-F1-model_v2	905	111	827	3_1	Uncharacterized protein	60	0
AF-A0A0K0EAQ4-F1-model_v2	1054	2	110	3_1	Uncharacterized protein	84	1
AF-A0A0K0EBD2-F1-model_v2	646	55	599	3_1	C2H2-type domain-containing protein	69	0
AF-A0A0K0EC01-F1-model_v2	299	151	266	3_1	Uncharacterized protein	47	0
AF-A0A0K0EH66-F1-model_v2	1068	76	1046	3_1	Uncharacterized protein	61	0
AF-A0A0K0EJE6-F1-model_v2	360	28	359	3_1	SERPIN domain-containing protein	87	1
AF-A0A0K0EKK8-F1-model_v2	436	3	61	3_1	UBX domain-containing protein	75	1
AF-A0A0K0ELD1-F1-model_v2	649	43	597	3_1	Uncharacterized protein	36	0
AF-A0A0K0EMU9-F1-model_v2	1242	184	718	3_1	Uncharacterized protein	77	0
AF-A0A0K0EN60-F1-model_v2	265	75	253	3_1	Uncharacterized protein	65	0
AF-A0A0D2DFL4-F1-model_v2	1007	429	991	3_1	Unplaced genomic scaffold supercont1.7, whole genome shotgun sequence	82	0
AF-A0A0D2EU33-F1-model_v2	1524	11	1479	3_1	Unplaced genomic scaffold supercont1.5, whole genome shotgun sequence	47	0
AF-A0A0D2F1A3-F1-model_v2	707	115	703	3_1	Unplaced genomic scaffold supercont1.4, whole genome shotgun sequence	44	1
AF-A0A0D2F7D6-F1-model_v2	748	1	700	3_1	Nitrogen permease regulator 3	73	1
AF-A0A0D2GDS5-F1-model_v2	817	375	740	3_1	Unplaced genomic scaffold supercont1.5, whole genome shotgun sequence	60	0
AF-A0A0D2GKT6-F1-model_v2	415	48	349	3_1	Unplaced genomic scaffold supercont1.3, whole genome shotgun sequence	56	0
AF-A0A0D2GLX6-F1-model_v2	379	241	345	3_1	Unplaced genomic scaffold supercont1.3, whole genome shotgun sequence	69	0
AF-A0A0D2GNX7-F1-model_v2	1548	110	1054	3_1	Unplaced genomic scaffold supercont1.3, whole genome shotgun sequence	68	0
AF-A0A0D2HA64-F1-model_v2	574	31	539	3_1	Unplaced genomic scaffold supercont1.3, whole genome shotgun sequence	74	0
AF-A0A175VN69-F1-model_v2	1245	214	1229	3_1	Uncharacterized protein RSN1	70	0
AF-A0A175VR43-F1-model_v2	865	177	833	3_1	Uncharacterized protein	61	0
AF-A0A175VR48-F1-model_v2	561	218	501	3_1	Uncharacterized protein	57	0
AF-A0A175VRY7-F1-model_v2	744	104	405	3_1	Shugoshin	57	0
AF-A0A175VSF9-F1-model_v2	305	4	274	3_1	Vegetative incompatibility protein HET-E-1	45	1
AF-A0A175VT64-F1-model_v2	471	122	423	3_1	Protein GRISEA	54	0
AF-A0A175VV45-F1-model_v2	822	1	730	3_1	mRNA-capping enzyme subunit beta	59	1
AF-A0A175VWN8-F1-model_v2	340	52	310	3_1	Uncharacterized protein	52	0
AF-A0A175W0T6-F1-model_v2	1013	272	942	3_1	Uncharacterized protein	51	0
AF-A0A175W668-F1-model_v2	499	2	53	3_1	Tryptophan 2-halogenase	82	1
AF-A0A175W6G5-F1-model_v2	245	39	222	3_1	Uncharacterized protein	57	0
AF-A0A175WAG4-F1-model_v2	371	123	363	3_1	Uncharacterized protein	61	0
AF-A0A175WAG6-F1-model_v2	510	29	438	3_1	Uncharacterized protein	52	0
AF-A0A175WEY9-F1-model_v2	482	241	480	3_1	Arginine metabolism regulation protein II	87	1
AF-A0A175WGV1-F1-model_v2	877	251	826	3_1	General transcriptional corepressor ssn6	62	0
AF-A0A175WHF0-F1-model_v2	990	116	793	3_1	Uncharacterized protein	69	0
AF-A0A175WHK7-F1-model_v2	850	57	710	3_1	Cytochrome b561 domain-containing protein	58	0
AF-A0A1C1C6X2-F1-model_v2	374	34	374	3_1	Uncharacterized protein	81	1
AF-A0A1C1C728-F1-model_v2	318	232	300	3_1	tRNA(His) guanylyltransferase	87	0
AF-A0A1C1CAZ0-F1-model_v2	1168	3	1057	3_1	ATP-dependent DNA helicase	63	1
AF-A0A1C1CC86-F1-model_v2	684	573	682	3_1	MICOS complex subunit MIC60	72	1
AF-A0A1C1CEQ4-F1-model_v2	636	69	427	3_1	Uncharacterized protein	68	0
AF-A0A1C1CML0-F1-model_v2	1146	124	1055	3_1	Uncharacterized protein	44	0
AF-A0A1C1CWK2-F1-model_v2	2482	647	2476	3_1	Uncharacterized protein	62	0
AF-A0A1C1CXH0-F1-model_v2	1336	217	581	3_1	Dynactin	73	0
AF-A0A1C1D1I3-F1-model_v2	787	80	709	3_1	Two-component response regulator SSK1p	58	0
AF-A0A1C1D1P0-F1-model_v2	620	41	606	3_1	Cell pattern formation-associated protein stuA	56	0
AF-A0A3P7DB76-F1-model_v2	550	37	325	3_1	Uncharacterized protein	45	0
AF-A0A3P7DV40-F1-model_v2	165	10	119	3_1	Uncharacterized protein	41	0
AF-A0A3P7EFT6-F1-model_v2	663	4	92	3_1	SMC hinge domain-containing protein	83	1
AF-A0A3P7EMF0-F1-model_v2	416	59	343	3_1	Uncharacterized protein	47	0
AF-A0A3P7ETW0-F1-model_v2	965	1	946	3_1	Uncharacterized protein	62	1
AF-A0A3P7EVR5-F1-model_v2	496	81	485	3_1	Uncharacterized protein	49	0
AF-A0A3P7F0W3-F1-model_v2	1207	351	1020	3_1	Uncharacterized protein	76	0
AF-A0A3P7FCG2-F1-model_v2	1112	31	1048	3_1	Uncharacterized protein	58	0
AF-A0A3P7FE36-F1-model_v2	1217	1	36	3_1	Uncharacterized protein	57	1
AF-A0A3P7FG32-F1-model_v2	742	26	483	3_1	Uncharacterized protein	73	0
AF-A0A3P7FG51-F1-model_v2	574	196	478	3_1	BZIP domain-containing protein	53	0
AF-J9EUY7-F1-model_v2	111	16	80	3_1	Uncharacterized protein	91	0
AF-A0A132Z1N3-F1-model_v2	422	300	422	3_1	Mannosyl-glycoprotein endo-beta-N-acetylglucosamidase	75	1
AF-A0A133CUC6-F1-model_v2	607	1	600	3_1	APC family permease	88	1
AF-A0A0N4U382-F1-model_v2	480	220	412	3_1	Uncharacterized protein	47	0
AF-A0A0N4U8A8-F1-model_v2	486	11	207	3_1	Uncharacterized protein	56	0
AF-A0A0N4UDJ8-F1-model_v2	1505	38	1070	3_1	Uncharacterized protein	82	0
AF-A0A0N4UE42-F1-model_v2	805	14	559	3_1	Uncharacterized protein	60	0
AF-A0A0N4UGG7-F1-model_v2	847	10	588	3_1	CID domain-containing protein	61	0
AF-A0A0N4UHC2-F1-model_v2	933	363	902	3_1	Uncharacterized protein	70	0
AF-Q384M2-F1-model_v2	318	50	258	3_1	Uncharacterized protein	44	0
AF-Q385C6-F1-model_v2	1259	292	953	3_1	Uncharacterized protein	52	0
AF-Q387Y0-F1-model_v2	451	30	228	3_1	Uncharacterized protein	48	0
AF-Q38C92-F1-model_v2	1220	92	684	3_1	Post-transcriptional regulator MKT1L	67	0
AF-Q57UB8-F1-model_v2	556	31	452	3_1	Uncharacterized protein	53	0
AF-Q57X75-F1-model_v2	546	103	331	3_1	Chaperone protein DNAJ, putative	81	0
AF-Q57XD4-F1-model_v2	629	20	209	3_1	PriCT_2 domain-containing protein	71	0
AF-Q57Z65-F1-model_v2	1188	37	972	3_1	Uncharacterized protein	59	0
AF-Q57ZI4-F1-model_v2	973	244	873	3_1	Uncharacterized protein	43	0
AF-Q580W1-F1-model_v2	762	232	720	3_1	Exonuclease domain-containing protein	58	0
AF-A0A3Q0KD27-F1-model_v2	1560	1078	1519	3_1	Guanylate cyclase	62	0
AF-A0A3Q0KED4-F1-model_v2	196	6	178	3_1	N-acetylglucosaminylphosphatidylinositol deacetylase	93	0
AF-A0A3Q0KKN6-F1-model_v2	738	92	721	3_1	DRY_EERY domain-containing protein	53	0
AF-A0A3Q0KLH2-F1-model_v2	1056	873	1054	3_1	Tyrosine--tRNA ligase	82	1
AF-A0A3Q0KMJ1-F1-model_v2	1303	174	1170	3_1	Putative dna double-strand break repair rad50 ATPase	60	0
AF-A0A3Q0KNT3-F1-model_v2	1502	1	373	3_1	Putative ikappab kinase complex-associated protein	79	1
AF-A0A3Q0KR93-F1-model_v2	1236	15	1184	3_1	Putative serine/threonine-protein kinase STE20	40	0
AF-A0A3Q0KRD3-F1-model_v2	410	52	293	3_1	Microtubule-associated protein	52	0
AF-A0A3Q0KSA3-F1-model_v2	1485	545	1087	3_1	Protein-tyrosine phosphatase n9, putative	53	0
AF-A0A3Q0KU91-F1-model_v2	672	45	631	3_1	Uncharacterized protein	49	0
AF-A0A3Q0KUM7-F1-model_v2	1545	1162	1471	3_1	Uncharacterized protein	52	0
AF-A0A3Q0KUW8-F1-model_v2	318	1	270	3_1	Smp_202400	44	1
AF-A0A5K4EL07-F1-model_v2	629	66	365	3_1	Uncharacterized protein	56	0
AF-A0A5K4ERA4-F1-model_v2	2184	397	2042	3_1	Putative ankyrin 2,3/unc44	64	0
AF-A0A5K4F278-F1-model_v2	1324	15	1184	3_1	Transcriptional cofactor CA150	60	0
AF-A0A5K4F3M6-F1-model_v2	720	110	503	3_1	Uncharacterized protein	48	0
AF-A0A5K4F3Z8-F1-model_v2	1713	143	1712	3_1	Uncharacterized protein	55	1
AF-A0A5K4FAA8-F1-model_v2	1381	611	1376	3_1	Uncharacterized protein	53	0
AF-A0A5K4FAH5-F1-model_v2	1041	345	999	3_1	Uncharacterized protein	62	0
AF-A0A5K4FES3-F1-model_v2	2258	544	1330	3_1	Uncharacterized protein	42	0
AF-A0A5K4FFW5-F1-model_v2	642	2	459	3_1	BBS1 domain-containing protein	82	1
AF-G4VGN4-F1-model_v2	338	212	278	3_1	Putative coiled-coil alpha-helical rod protein 1 (Alpha helical coiled-coil rod protein)	80	0
AF-U7PHP9-F1-model_v2	437	179	397	3_1	Uncharacterized protein	71	0
AF-U7PI08-F1-model_v2	86	8	46	3_1	Uncharacterized protein	44	0
AF-U7PI28-F1-model_v2	906	130	357	3_1	Uncharacterized protein	60	0
AF-U7PJN9-F1-model_v2	1156	136	1005	3_1	AIP3 domain-containing protein	61	0
AF-U7PNJ7-F1-model_v2	517	42	481	3_1	Uncharacterized protein	60	0
AF-U7PP48-F1-model_v2	467	203	364	3_1	Uncharacterized protein	69	0
AF-U7PQV7-F1-model_v2	489	1	477	3_1	Uncharacterized protein	81	1
AF-U7PRE9-F1-model_v2	809	58	755	3_1	Uncharacterized protein	56	0
AF-U7PRQ2-F1-model_v2	374	39	285	3_1	Uncharacterized protein	58	0
AF-U7PT77-F1-model_v2	1000	195	975	3_1	Uncharacterized protein	61	0
AF-U7PTA7-F1-model_v2	637	452	637	3_1	Uncharacterized protein	66	1
AF-U7PTJ7-F1-model_v2	735	79	318	3_1	Fungal_trans domain-containing protein	68	0
AF-U7Q005-F1-model_v2	1224	32	1181	3_1	USP domain-containing protein	58	0
AF-U7Q1S2-F1-model_v2	150	62	118	3_1	PHD finger-like domain-containing protein 5A	73	0
AF-U7Q4N9-F1-model_v2	684	59	650	3_1	Uncharacterized protein	49	0
AF-U7Q521-F1-model_v2	391	44	302	3_1	BZIP domain-containing protein	61	0
AF-U7Q5U4-F1-model_v2	1311	136	863	3_1	Hist_deacetyl domain-containing protein	61	0
AF-U7Q6A7-F1-model_v2	935	211	934	3_1	Uncharacterized protein	80	1
AF-X8FIX1-F1-model_v2	273	51	183	3_1	Sulfate transporter family protein	71	0
AF-A0A044RYV9-F1-model_v2	267	78	238	3_1	Uncharacterized protein	53	0
AF-A0A044S169-F1-model_v2	507	136	471	3_1	Uncharacterized protein	78	0
AF-A0A044T0H9-F1-model_v2	470	55	466	3_1	Uncharacterized protein	62	1
AF-A0A044T4N5-F1-model_v2	773	6	152	3_1	Uncharacterized protein	59	0
AF-A0A044TGX1-F1-model_v2	1993	530	1521	3_1	Uncharacterized protein	53	0
AF-A0A044THH9-F1-model_v2	596	168	330	3_1	Mothers against decapentaplegic homolog	65	0
AF-A0A044U061-F1-model_v2	608	274	592	3_1	Mini-chromosome maintenance complex-binding protein	71	0
AF-A0A044U8V9-F1-model_v2	566	40	510	3_1	Protein-tyrosine-phosphatase	57	0
AF-A0A044UCQ9-F1-model_v2	370	170	368	3_1	MADF domain-containing protein	70	1
AF-A0A044V1J4-F1-model_v2	1807	1219	1791	3_1	Uncharacterized protein	61	0
AF-A0A158N841-F1-model_v2	363	54	288	3_1	WH2 domain-containing protein	60	0
AF-A0A077Z128-F1-model_v2	884	6	593	3_1	Uncharacterized protein	60	0
AF-A0A077Z2R8-F1-model_v2	781	46	780	3_1	Uncharacterized protein	39	1
AF-A0A077Z3R5-F1-model_v2	1248	280	482	3_1	Protocadherin-15	71	0
AF-A0A077Z5K5-F1-model_v2	445	42	405	3_1	Transcription factor kayak	54	0
AF-A0A077Z7U5-F1-model_v2	254	98	144	3_1	18S rRNA aminocarboxypropyltransferase	78	0
AF-A0A077Z8C6-F1-model_v2	1532	514	1355	3_1	Zinc finger protein	47	0
AF-A0A077ZG41-F1-model_v2	1537	913	1070	3_1	IQ and CH and CAMSAP CH domain containing protein	59	0
AF-A0A077ZJA1-F1-model_v2	570	28	564	3_1	LBP	76	0
AF-A0A0K0DVQ8-F1-model_v2	1597	194	1367	3_1	Uncharacterized protein	70	0
AF-A0A0K0DWR7-F1-model_v2	1101	12	440	3_1	Foie-gras_1 domain-containing protein	81	0
AF-A0A0K0DXJ6-F1-model_v2	675	8	600	3_1	Uncharacterized protein	42	0
AF-A0A0K0DY00-F1-model_v2	316	55	270	3_1	Carbonic anhydrase	85	0
AF-A0A0K0DYY8-F1-model_v2	299	39	216	3_1	Homeobox domain-containing protein	64	0
AF-A0A0K0E4J0-F1-model_v2	347	9	323	3_1	Uncharacterized protein	56	0
AF-A0A0K0E4J6-F1-model_v2	706	2	183	3_1	Reverse transcriptase domain-containing protein	90	1
AF-A0A0K0E7S6-F1-model_v2	591	3	64	3_1	Phenylalanyl-tRNA synthetase beta subunit	94	1
AF-A0A0K0EDC4-F1-model_v2	2067	362	1278	3_1	Uncharacterized protein	75	0
AF-A0A0K0EDJ8-F1-model_v2	1922	294	1137	3_1	KH domain-containing protein	72	0
AF-A0A0K0EGD8-F1-model_v2	885	42	617	3_1	Uncharacterized protein	58	0
AF-A0A0K0EHV4-F1-model_v2	1201	18	669	3_1	Uncharacterized protein	61	0
AF-A0A0K0EJI3-F1-model_v2	423	32	157	3_1	Chitin-binding type-2 domain-containing protein	54	0
AF-A0A0K0ENZ3-F1-model_v2	472	8	287	3_1	Uncharacterized protein	65	0
AF-A0A0K0EPC7-F1-model_v2	276	32	269	3_1	Uncharacterized protein	57	0
AF-A0A0K0EQ18-F1-model_v2	888	120	777	3_1	EF-hand domain-containing protein	77	0
AF-A0A0K0ESX6-F1-model_v2	345	163	315	3_1	Col_cuticle_N domain-containing protein	56	0
AF-A0A0D2EII4-F1-model_v2	511	30	370	3_1	Unplaced genomic scaffold supercont1.9, whole genome shotgun sequence	54	0
AF-A0A0D2G779-F1-model_v2	975	41	777	3_1	Unplaced genomic scaffold supercont1.7, whole genome shotgun sequence	68	0
AF-A0A0D2GMD1-F1-model_v2	1509	533	1181	3_1	Unplaced genomic scaffold supercont1.3, whole genome shotgun sequence	50	0
AF-A0A0D2GT00-F1-model_v2	268	59	262	3_1	Unplaced genomic scaffold supercont1.2, whole genome shotgun sequence	75	0
AF-A0A0D2GZS9-F1-model_v2	1595	720	1491	3_1	Ubiquitinyl hydrolase 1	62	0
AF-A0A0D2H276-F1-model_v2	1355	7	1238	3_1	Unplaced genomic scaffold supercont1.1, whole genome shotgun sequence	54	0
AF-A0A0D2H6K1-F1-model_v2	683	181	365	3_1	Unplaced genomic scaffold supercont1.4, whole genome shotgun sequence	58	0
AF-A0A0D2HFD1-F1-model_v2	398	57	368	3_1	Unplaced genomic scaffold supercont1.2, whole genome shotgun sequence	34	0
AF-A0A0D2HN30-F1-model_v2	665	62	591	3_1	Unplaced genomic scaffold supercont1.1, whole genome shotgun sequence	59	0
AF-A0A175VRE0-F1-model_v2	1353	161	1262	3_1	Anucleate primary sterigmata protein A	53	0
AF-A0A175VTL3-F1-model_v2	1775	484	1762	3_1	Helicase swr-1	59	0
AF-A0A175VXS4-F1-model_v2	655	612	653	3_1	Serine palmitoyltransferase 2	86	1
[truncated: 4,692 more rows]
